# Supplementary material for: The impact of digital transformation of infrastructure on carbon emissions: Based on a "local-neighborhood" perspective
Source: PLoS One. 2024 Jul 18;19(7):e0307399. doi: 10.1371/journal.pone.0307399 (PMC11257267; doi:10.1371/journal.pone.0307399)
Supplement: S1 Data — (XLSX) [file pone.0307399.s001.xlsx]

## Sheet: Sheet1
id	市	year	treated	time	sdid	y	x1	x2	x3	x4	x5	Gti	Instr
1	石家庄市	2005	1	0	0	8.07348	9.83473	0.0198	3.75	8.62	99.52	2.63906	37.69
1	石家庄市	2006	1	0	0	8.08309	9.93819	0.019	3.78	8.91	118.12	2.83321	38.94
1	石家庄市	2007	1	0	0	8.05648	10.0335	0.0101	3.81	11.18	136	2.63906	38
1	石家庄市	2008	1	0	0	8.0609	10.1206	0.0201	3.85	12.96	95.69	2.56495	38.9
1	石家庄市	2009	1	0	0	8.0382	10.192	0.0124	3.88	15.71	104.99	3.04452	40.15
1	石家庄市	2010	1	0	0	8.04968	10.2837	0.017	3.91	17	131.25	3.29584	40.51
1	石家庄市	2011	1	0	0	8.08537	10.4005	0.0057	3.95	17.07	166.8	3.8712	40.07
1	石家庄市	2012	1	0	0	8.01388	10.4977	0.0117	3.98	17.34	186	4.31749	40.16
1	石家庄市	2013	1	1	1	7.92639	10.5884	0.0122	4.02	18.07	192	4.54329	41.44
1	石家庄市	2014	1	1	1	7.87254	10.6372	0.0123	4.04	12.83	214	4.47734	43.81
1	石家庄市	2015	1	1	1	7.75586	10.6803	0.0136	4.08	13.08	233	4.66344	45.84
1	石家庄市	2016	1	1	1	7.6948	10.7224	0.0143	4.09	12.92	281	5.04343	46.44
1	石家庄市	2017	1	1	1	7.62777	10.7441	0.0151	4.12	13.64	318	5.14166	58.95
1	石家庄市	2018	1	1	1	7.55039	10.7718	0.0164	4.15	13.48	374	5.42935	55.51
1	石家庄市	2019	1	1	1	7.46444	10.8119	0.0196	4.18	14.62	393	4.82028	60.74
1	石家庄市	2020	1	1	1	7.40189	10.8569	0.0203	4.25	14.78	430.68	5.35186	62.19
2	秦皇岛市	2005	1	0	0	8.17758	9.78222	0.0389	3.75	14.9	25.57	1.60944	50.8
2	秦皇岛市	2006	1	0	0	8.19675	9.88568	0.0376	3.76	14.81	22.49	1.09861	51.7
2	秦皇岛市	2007	1	0	0	8.19842	9.98099	0.0363	3.8	16.4	28.33	1.09861	49.71
2	秦皇岛市	2008	1	0	0	8.20207	10.0681	0.0214	3.83	16.76	32.09	1.38629	48.19
2	秦皇岛市	2009	1	0	0	8.18548	10.1395	0.0388	3.86	17.23	39.69	1.60944	48.53
2	秦皇岛市	2010	1	0	0	8.19858	10.2311	0.0349	3.86	20.28	39.41	1.09861	46.86
2	秦皇岛市	2011	1	0	0	8.24915	10.348	0.0354	3.88	21.11	52.44	2.94444	47.72
2	秦皇岛市	2012	1	0	0	8.17852	10.4452	0.0343	3.91	21.46	56	2.89037	47.33
2	秦皇岛市	2013	1	1	1	8.09147	10.5359	0.0382	3.93	21.59	59	2.56495	47.03
2	秦皇岛市	2014	1	1	1	8.01874	10.5847	0.042	3.95	21.83	61	3.29584	48.01
2	秦皇岛市	2015	1	1	1	7.91278	10.6278	0.0446	3.99	15.21	64	3.21888	50.2
2	秦皇岛市	2016	1	1	1	7.863	10.6699	0.0466	4.03	15.36	90	3.52636	50.75
2	秦皇岛市	2017	1	1	1	7.81666	10.6916	0.0656	4.06	15.44	96	4.00733	58.37
2	秦皇岛市	2018	1	1	1	7.77096	10.7192	0.0457	4.08	16.16	110	3.80666	54.43
2	秦皇岛市	2019	1	1	1	7.72309	10.7594	0.0518	4.11	16.11	129	3.91202	54.31
2	秦皇岛市	2020	1	1	1	7.70152	10.8044	0.0513	4.16	16.4	143.7	4.47734	53.5
3	邯郸市	2005	1	0	0	8.38995	9.46792	0.011	3.63	12.13	45.75	1.79176	36.04
3	邯郸市	2006	1	0	0	8.38387	9.57138	0.01	3.66	12.48	124.96	1.79176	35.19
3	邯郸市	2007	1	0	0	8.34321	9.66669	0.0075	3.71	13.29	67.08	1.38629	34.44
3	邯郸市	2008	1	0	0	8.34726	9.75379	0.0067	3.76	14.25	96.22	1.38629	33.32
3	邯郸市	2009	1	0	0	8.32367	9.82518	0.0113	3.81	16.36	99.91	2.48491	33.86
3	邯郸市	2010	1	0	0	8.32677	9.91684	0.0071	3.79	20.13	59.61	2.19722	32.75
3	邯郸市	2011	1	0	0	8.36492	10.0337	0.0148	3.82	21.39	76.96	2.56495	32.66
3	邯郸市	2012	1	0	0	8.29241	10.1309	0.0165	3.84	22	92	2.99573	33.71
3	邯郸市	2013	1	1	1	8.20479	10.2216	0.0175	3.87	22.65	100	3.13549	35.76
3	邯郸市	2014	1	1	1	8.14981	10.2704	0.0186	3.89	17.96	108	3.13549	36.8
3	邯郸市	2015	1	1	1	8.02817	10.3135	0.0169	3.94	17.99	113	3.09104	40.03
3	邯郸市	2016	1	1	1	7.96361	10.3556	0.0213	3.98	23.78	148	2.94444	40.26
3	邯郸市	2017	1	1	1	7.89271	10.3773	0.0209	4.01	17.05	190	3.89182	50.31
3	邯郸市	2018	1	1	1	7.8227	10.405	0.0213	4.04	11.42	174	3.4012	45.83
3	邯郸市	2019	1	1	1	7.75076	10.4451	0.0238	4.06	10.92	232	2.70805	45.59
3	邯郸市	2020	1	1	1	7.70536	10.4901	0.0241	4.07	17.17	258.52	2.83321	46.44
4	邢台市	2005	0	0	0	8.4572	9.21443	0.0168	3.55	11.85	11.9	0	24.44
4	邢台市	2006	0	0	0	8.45414	9.31789	0.0161	3.58	14.33	13.9	0.693147	25.12
4	邢台市	2007	0	0	0	8.41268	9.4132	0.0123	3.64	17.17	20.2	0	27.06
4	邢台市	2008	0	0	0	8.4115	9.5003	0.0135	3.68	18.69	28.57	1.09861	27.69
4	邢台市	2009	0	0	0	8.38858	9.57169	0.0132	3.71	19.75	37.46	1.09861	28.46
4	邢台市	2010	0	0	0	8.39442	9.66335	0.0139	3.73	17.87	48.24	0.693147	28.74
4	邢台市	2011	0	0	0	8.4491	9.78025	0.0134	3.73	19.99	61.32	0.693147	29.16
4	邢台市	2012	0	0	0	8.38876	9.87737	0.0145	3.76	17.94	71	1.79176	30.16
4	邢台市	2013	0	1	0	8.29964	9.96813	0.0173	3.79	15.74	81	2.07944	31.74
4	邢台市	2014	0	1	0	8.23872	10.0169	0.0183	3.82	16.66	92	1.60944	36.04
4	邢台市	2015	0	1	0	8.11891	10.06	0.0081	3.87	17.23	102	2.07944	39.41
4	邢台市	2016	0	1	0	8.08849	10.1021	0.0191	3.91	17.06	136	2.48491	39.49
4	邢台市	2017	0	1	0	8.04351	10.1238	0.019	3.94	16.98	161	2.83321	63.18
4	邢台市	2018	0	1	0	7.99911	10.1515	0.02	3.97	17.84	185	2.94444	46.89
4	邢台市	2019	0	1	0	7.9525	10.1916	0.0225	3.99	18.27	196	2.19722	47.33
4	邢台市	2020	0	1	0	7.93216	10.2366	0.0229	3.99	12.25	236.25	3.17805	48.41
5	保定市	2005	0	0	0	8.39485	9.21234	0.0097	3.46	12.08	39.49	1.60944	32.91
5	保定市	2006	0	0	0	8.40164	9.3158	0.0115	3.43	12.12	34.96	1.94591	33.72
5	保定市	2007	0	0	0	8.39149	9.41111	0.0092	3.46	12.32	34.75	2.77259	34.65
5	保定市	2008	0	0	0	8.39179	9.4982	0.023	3.51	12.87	59.08	2.63906	36.07
5	保定市	2009	0	0	0	8.36891	9.56959	0.0168	3.58	13.33	70.25	2.94444	34.29
5	保定市	2010	0	0	0	8.37181	9.66126	0.0153	3.63	16.15	95.6	3.46574	33.59
5	保定市	2011	0	0	0	8.40648	9.77815	0.0114	3.68	17.86	122.77	3.66356	31.36
5	保定市	2012	0	0	0	8.33204	9.87528	0.0125	3.73	18.28	139.88	4.35671	31.12
5	保定市	2013	0	1	0	8.24656	9.96603	0.0129	3.76	22.79	157	4.59512	31.54
5	保定市	2014	0	1	0	8.21044	10.0148	0.0124	3.79	22.76	174	4.49981	34.48
5	保定市	2015	0	1	0	8.10389	10.0579	0.009	3.84	13.74	195	4.96284	38.2
5	保定市	2016	0	1	0	8.08498	10.1	0.0141	3.89	11.45	248	5.25227	38.61
5	保定市	2017	0	1	0	8.03729	10.1217	0.0138	3.93	11.48	284	5.1299	45.38
5	保定市	2018	0	1	0	7.99027	10.1494	0.0188	3.96	12.11	312	5.20401	46.27
5	保定市	2019	0	1	0	7.94113	10.1895	0.0212	4	11.33	339	4.85981	53.3
5	保定市	2020	0	1	0	7.91834	10.2345	0.0219	4.02	15.32	312	4.48864	54.15
6	张家口市	2005	0	0	0	8.45833	9.22867	0.0085	3.59	9.24	15.99	0.693147	39.08
6	张家口市	2006	0	0	0	8.46139	9.33213	0.0059	3.68	9	17.93	0	39.27
6	张家口市	2007	0	0	0	8.4785	9.42744	0.0066	3.71	10.28	21.44	0	39.85
6	张家口市	2008	0	0	0	8.50566	9.51453	0.006	3.75	12.23	22.98	0.693147	39.53
6	张家口市	2009	0	0	0	8.50722	9.58593	0.0071	3.78	13.08	30.57	0.693147	43
6	张家口市	2010	0	0	0	8.53344	9.67759	0.0074	3.81	13.8	37.07	1.60944	41.21
6	张家口市	2011	0	0	0	8.58402	9.79449	0.0105	3.84	14.41	41.12	1.60944	39.69
6	张家口市	2012	0	0	0	8.53193	9.89161	0.0126	3.86	14.7	49	1.09861	40.43
6	张家口市	2013	0	1	0	8.44691	9.98237	0.0127	3.89	15.79	51	1.94591	39.56
6	张家口市	2014	0	1	0	8.36653	10.0312	0.0149	3.91	15.07	56	1.09861	39.58
6	张家口市	2015	0	1	0	8.23865	10.0742	0.0158	3.96	15.07	58	2.30259	42.12
6	张家口市	2016	0	1	0	8.16807	10.1163	0.0218	3.99	9.74	83	2.70805	44.53
6	张家口市	2017	0	1	0	8.08455	10.1381	0.0187	4.02	10.1	105	3.13549	54.07
6	张家口市	2018	0	1	0	8.00158	10.1657	0.0197	4.05	12.39	124	2.63906	51.51
6	张家口市	2019	0	1	0	7.91632	10.2059	0.0209	4.07	12.88	132	3.04452	55.57
6	张家口市	2020	0	1	0	7.85722	10.2508	0.02	4.19	13.58	151.95	3.21888	56.31
7	承德市	2005	0	0	0	8.10412	9.2577	0.0251	3.47	8.04	10.31	1.09861	30.81
7	承德市	2006	0	0	0	8.13963	9.36116	0.0008	3.54	7.95	10.65	0	29.79
7	承德市	2007	0	0	0	8.17052	9.45647	0.0015	3.56	8.97	15.09	0	27.1
7	承德市	2008	0	0	0	8.20698	9.54356	0.0057	3.61	9.49	18.28	1.38629	24.83
7	承德市	2009	0	0	0	8.19638	9.61495	0.0064	3.65	9.26	20.24	0	33.48
7	承德市	2010	0	0	0	8.2219	9.70662	0.0052	3.67	11.88	25.49	0	33.28
7	承德市	2011	0	0	0	8.30652	9.82352	0.0032	3.71	11.93	33.99	0	30.18
7	承德市	2012	0	0	0	8.25357	9.92064	0.0063	3.74	12.11	41	1.79176	31.42
7	承德市	2013	0	1	0	8.17472	10.0114	0.002	3.77	14.83	41	1.79176	32.38
7	承德市	2014	0	1	0	8.10109	10.0602	0.0069	3.8	12.37	46	2.07944	33.2
7	承德市	2015	0	1	0	7.98092	10.1032	0.0076	3.85	12.31	49	1.94591	35.82
7	承德市	2016	0	1	0	7.90633	10.1454	0.0097	3.89	12.49	67	2.56495	37.68
7	承德市	2017	0	1	0	7.81729	10.1671	0.0017	3.93	14.49	74	2.94444	53.03
7	承德市	2018	0	1	0	7.72854	10.1947	0.0094	3.95	18.32	96	2.30259	45.68
7	承德市	2019	0	1	0	7.63724	10.2349	0.0026	3.98	19.52	106	2.48491	46.53
7	承德市	2020	0	1	0	7.57181	10.2799	0.0093	4.04	21.22	123.82	2.07944	46.19
8	沧州市	2005	0	0	0	8.30558	9.71601	0.0103	3.57	14.51	16.38	1.09861	34.63
8	沧州市	2006	0	0	0	8.30302	9.81947	0.0083	3.62	14.94	15.88	1.60944	35.1
8	沧州市	2007	0	0	0	8.27654	9.91478	0.0078	3.66	15.05	20.69	1.38629	36.82
8	沧州市	2008	0	0	0	8.27712	10.0019	0.0064	3.69	15.71	32.17	1.60944	37.75
8	沧州市	2009	0	0	0	8.25561	10.0733	0.0063	3.74	16.57	41.25	1.79176	39.75
8	沧州市	2010	0	0	0	8.2567	10.1649	0.0031	3.75	16.38	50.7	1.09861	37.91
8	沧州市	2011	0	0	0	8.29187	10.2818	0.0071	3.77	17.32	62.86	2.07944	36
8	沧州市	2012	0	0	0	8.22121	10.379	0.0078	3.78	17.54	72.93	2.19722	36.06
8	沧州市	2013	0	1	0	8.13429	10.4697	0.0082	3.81	17.63	83	3.09104	37.34
8	沧州市	2014	0	1	0	8.08323	10.5185	0.0068	3.83	17.78	92	2.63906	37.89
8	沧州市	2015	0	1	0	7.98713	10.5616	0.0092	3.88	17.61	103	2.94444	40.8
8	沧州市	2016	0	1	0	7.95849	10.6037	0.0111	3.92	19.01	146	2.63906	41.7
8	沧州市	2017	0	1	0	7.91084	10.6254	0.0111	3.96	19.17	178	3.43399	48.77
8	沧州市	2018	0	1	0	7.86387	10.653	0.0126	3.98	20.26	214	3.3673	49.52
8	沧州市	2019	0	1	0	7.81477	10.6932	0.0139	4.01	21.42	229	2.70805	51.98
8	沧州市	2020	0	1	0	7.79202	10.7382	0.0142	3.93	23.92	273.03	3.61092	52.73
9	廊坊市	2005	1	0	0	8.60611	9.66313	0.0252	3.7	7.22	14.96	1.09861	29.69
9	廊坊市	2006	1	0	0	8.61918	9.76659	0.0202	3.76	8.52	17.29	0	29.46
9	廊坊市	2007	1	0	0	8.61728	9.8619	0.0287	3.8	9.14	22.89	0.693147	30.17
9	廊坊市	2008	1	0	0	8.61673	9.949	0.0274	3.84	9.43	31.02	0.693147	31.06
9	廊坊市	2009	1	0	0	8.5955	10.0204	0.0275	3.86	9.74	40.09	1.79176	34.52
9	廊坊市	2010	1	0	0	8.61012	10.1121	0.024	3.88	10.65	52.5	2.3979	34.77
9	廊坊市	2011	1	0	0	8.6466	10.2289	0.0225	3.9	10.76	69.3	3.3322	34.85
9	廊坊市	2012	1	0	0	8.5775	10.3261	0.0183	3.92	10.82	77	3.4012	34.96
9	廊坊市	2013	1	1	1	8.49322	10.4168	0.0213	3.94	10.74	84	3.61092	37.16
9	廊坊市	2014	1	1	1	8.46465	10.4656	0.0204	3.97	10.98	91	3.58352	42.5
9	廊坊市	2015	1	1	1	8.37748	10.5087	0.0198	4.01	11.02	101	4.23411	47.1
9	廊坊市	2016	1	1	1	8.35418	10.5508	0.0206	4.04	11.43	120	4.35671	48.6
9	廊坊市	2017	1	1	1	8.29097	10.5725	0.0223	4.07	11.72	164	4.20469	59.19
9	廊坊市	2018	1	1	1	8.22869	10.6002	0.0232	4.09	13.03	193	4.44265	57.06
9	廊坊市	2019	1	1	1	8.16454	10.6403	0.0241	4.12	13.19	206	3.89182	60.44
9	廊坊市	2020	1	1	1	8.12698	10.6853	0.0173	4.17	14.81	245.36	4.40672	62.34
10	衡水市	2005	0	0	0	8.23264	9.42093	0.0161	3.56	11.12	10.49	1.60944	29.6
10	衡水市	2006	0	0	0	8.23164	9.52438	0.0107	3.52	12.85	12.3	1.09861	30.13
10	衡水市	2007	0	0	0	8.19824	9.61969	0.007	3.56	12.69	17.16	0.693147	32.93
10	衡水市	2008	0	0	0	8.20271	9.70679	0.006	3.6	19.34	20.64	1.60944	33.68
10	衡水市	2009	0	0	0	8.18121	9.77818	0.0072	3.64	20.26	28.68	0.693147	30.35
10	衡水市	2010	0	0	0	8.17906	9.86985	0.0114	3.67	13.09	37.79	0.693147	29.63
10	衡水市	2011	0	0	0	8.21735	9.98674	0.01	3.7	13.65	47.81	1.38629	28.65
10	衡水市	2012	0	0	0	8.15797	10.0839	0.0111	3.72	13.43	54	1.60944	29.58
10	衡水市	2013	0	1	0	8.07296	10.1746	0.0114	3.76	16.76	57	2.48491	32.1
10	衡水市	2014	0	1	0	8.02316	10.2234	0.0117	3.79	13.65	64	1.60944	37.65
10	衡水市	2015	0	1	0	7.90895	10.2665	0.0089	3.84	13.27	72	2.48491	40
10	衡水市	2016	0	1	0	7.88354	10.3086	0.0116	3.89	8.06	92	2.70805	39.96
10	衡水市	2017	0	1	0	7.8276	10.3303	0.0112	3.92	10.28	110	2.56495	47.99
10	衡水市	2018	0	1	0	7.77254	10.358	0.013	3.95	10.15	127	2.70805	46.12
10	衡水市	2019	0	1	0	7.71553	10.3981	0.0126	3.97	11.49	136	2.63906	52.9
10	衡水市	2020	0	1	0	7.68506	10.4431	0.0118	4	11.19	161.34	2.63906	53.53
11	太原市	2005	1	0	0	7.95225	10.17	0.0149	4.41	8.73	40.64	3.55535	50.88
11	太原市	2006	1	0	0	7.93283	10.2851	0.0106	4.4	8.7	46.89	3.3673	51.16
11	太原市	2007	1	0	0	7.81812	10.4274	0.0138	4.4	8.4	54.53	3.43399	47.22
11	太原市	2008	1	0	0	7.78172	10.5044	0.0145	4.41	8.28	65.42	3.68888	48.09
11	太原市	2009	1	0	0	7.80248	10.5522	0.0116	4.41	8.27	84.2	4.06044	54.43
11	太原市	2010	1	0	0	7.74295	10.6584	0.0105	4.41	10	95.91	3.85015	53.39
11	太原市	2011	1	0	0	7.69467	10.7573	0.0205	4.42	9.7	111.41	4.44265	52.74
11	太原市	2012	1	0	0	7.60972	10.849	0.0211	4.43	10.22	123	4.61512	53.64
11	太原市	2013	1	1	1	7.50042	10.9297	0.0237	4.44	12.53	133	4.96284	54.8
11	太原市	2014	1	1	1	7.48366	10.9727	0.0264	4.45	13.7	151	4.8828	58.47
11	太原市	2015	1	1	1	7.39677	10.9984	0.0201	4.46	14.52	129	4.99721	61.34
11	太原市	2016	1	1	1	7.39134	11.0376	0.0109	4.46	17.06	135	5.47646	62.57
11	太原市	2017	1	1	1	7.35185	11.0997	0.0021	4.47	18.36	141	5.57595	60.5
11	太原市	2018	1	1	1	7.31439	11.1598	0.0002	4.47	21.06	197	5.52545	61.9
11	太原市	2019	1	1	1	7.28089	11.2162	0.0017	4.48	20.86	222	4.99721	61.24
11	太原市	2020	1	1	1	7.27149	11.2525	0.0016	4.49	22.01	248.61	5.23644	63.01
12	长治市	2005	1	0	0	8.52812	9.42246	0.0019	3.62	5.18	12.63	0	34.91
12	长治市	2006	1	0	0	8.55792	9.53758	0.0051	3.65	5.21	14.93	0	35.02
12	长治市	2007	1	0	0	8.45801	9.67994	0.0048	3.68	7.93	15.84	0.693147	34.56
12	长治市	2008	1	0	0	8.44373	9.7569	0.0027	3.7	6.1	17.43	0	31.77
12	长治市	2009	1	0	0	8.46605	9.80474	0.0001	3.71	6.73	23.97	1.60944	32.68
12	长治市	2010	1	0	0	8.40947	9.9109	0.0006	3.73	6.51	29.95	1.60944	30.24
12	长治市	2011	1	0	0	8.36505	10.0098	0.0107	3.77	7.02	37.13	1.79176	28.09
12	长治市	2012	1	0	0	8.28913	10.1015	0.0131	3.82	7.88	45	2.56495	28.62
12	长治市	2013	1	1	1	8.18133	10.1822	0.0142	3.85	5.37	50	1.79176	30.74
12	长治市	2014	1	1	1	8.15423	10.2252	0.016	3.88	8.9	55	2.56495	37.29
12	长治市	2015	1	1	1	8.04917	10.2509	0.0245	3.91	10.02	55	2.89037	44.01
12	长治市	2016	1	1	1	8.03105	10.2901	0.026	3.94	10.29	55	3.21888	44.25
12	长治市	2017	1	1	1	7.98855	10.3521	0.0177	3.97	10.63	67	2.63906	61.19
12	长治市	2018	1	1	1	7.94824	10.4123	0.0166	3.99	10.72	90	2.77259	41.93
12	长治市	2019	1	1	1	7.91204	10.4687	0.0173	4.01	8.87	99	2.07944	43.56
12	长治市	2020	1	1	1	7.90006	10.505	0.0157	4.03	9.49	113.57	2.19722	43.87
13	晋中市	2005	0	0	0	8.9381	9.28471	0.0059	3.68	7.12	11.66	0.693147	36.44
13	晋中市	2006	0	0	0	8.9258	9.39982	0.0018	3.7	7.52	11.86	0	36.43
13	晋中市	2007	0	0	0	8.81589	9.54219	0.0089	3.73	9.17	16.09	0.693147	36.38
13	晋中市	2008	0	0	0	8.79012	9.61915	0.0084	3.75	10.03	21.26	0	34.52
13	晋中市	2009	0	0	0	8.81482	9.66698	0.0076	3.77	10.05	24.49	1.60944	38.93
13	晋中市	2010	0	0	0	8.75746	9.77314	0.0056	3.77	10.35	30.58	1.38629	36.74
13	晋中市	2011	0	0	0	8.71453	9.87208	0.0046	3.82	10.29	41.45	1.94591	36.88
13	晋中市	2012	0	0	0	8.64866	9.96375	0.0076	3.86	12.78	46	2.3979	36.93
13	晋中市	2013	0	1	0	8.54333	10.0444	0.0109	3.89	16.62	53	2.30259	38.15
13	晋中市	2014	0	1	0	8.50928	10.0875	0.021	3.92	13.88	51	2.30259	42.63
13	晋中市	2015	0	1	0	8.41154	10.1131	0.023	3.95	15.76	59	2.30259	46.09
13	晋中市	2016	0	1	0	8.39549	10.1524	0.0241	3.97	17.64	201	2.77259	47.12
13	晋中市	2017	0	1	0	8.33315	10.2144	0.0204	3.99	20.34	72	3.09104	46.7
13	晋中市	2018	0	1	0	8.27359	10.2746	0.0166	4.01	23.03	77	2.30259	44.6
13	晋中市	2019	0	1	0	8.21871	10.3309	0.0099	4.04	25.55	73	2.3979	47.28
13	晋中市	2020	0	1	0	8.18857	10.3673	0.0108	4.09	19.65	82.5	0.693147	46.97
14	运城市	2005	0	0	0	8.54225	9.1562	0.0061	3.44	4.28	10	1.38629	32.25
14	运城市	2006	0	0	0	8.53698	9.27131	0.0028	3.48	4.87	12.5	1.60944	32.93
14	运城市	2007	0	0	0	8.43569	9.41368	0.0024	3.52	3.28	13.7	0	34.3
14	运城市	2008	0	0	0	8.4013	9.49064	0.025	3.56	4.02	28	0.693147	34.88
14	运城市	2009	0	0	0	8.42286	9.53848	0.004	3.6	4.05	36.3	1.09861	39.76
14	运城市	2010	0	0	0	8.36377	9.64464	0.0111	3.63	5.04	39.8	2.07944	38.75
14	运城市	2011	0	0	0	8.31549	9.74358	0.0124	3.68	5.12	47.5	2.56495	35.22
14	运城市	2012	0	0	0	8.2299	9.83525	0.0005	3.72	6.3	60	2.19722	37.37
14	运城市	2013	0	1	0	8.12214	9.9159	0.0007	3.76	8.7	61	2.3979	38.47
14	运城市	2014	0	1	0	8.09043	9.95896	0.0009	3.79	10.31	72	2.89037	42.25
14	运城市	2015	0	1	0	8.00221	9.98463	0.001	3.83	10.5	85	2.99573	46.08
14	运城市	2016	0	1	0	7.97927	10.0239	0.0013	3.86	10.37	101	2.99573	47.2
14	运城市	2017	0	1	0	7.91456	10.0859	0.0035	3.89	12.1	113	2.70805	48.9
14	运城市	2018	0	1	0	7.85264	10.146	0.0008	3.92	9.01	25	2.63906	48.22
14	运城市	2019	0	1	0	7.7954	10.2024	0.0008	3.94	5.92	154	2.56495	49.54
14	运城市	2020	0	1	0	7.76295	10.2388	0.0013	3.94	9.39	184.79	3.04452	49.57
15	临汾市	2005	0	0	0	9.00447	9.45258	0.0005	3.55	3.44	10.59	0	29.7
15	临汾市	2006	0	0	0	8.98014	9.56769	0.0053	3.58	4.01	12.51	0.693147	30.06
15	临汾市	2007	0	0	0	8.85937	9.71006	0.0057	3.59	4.92	17.25	1.38629	29.47
15	临汾市	2008	0	0	0	8.8247	9.78702	0.0258	3.62	5.73	23.09	1.09861	29.56
15	临汾市	2009	0	0	0	8.84648	9.83486	0.0104	3.64	5.7	32.62	0.693147	35.38
15	临汾市	2010	0	0	0	8.78286	9.94102	0.0058	3.71	6.02	55.23	1.79176	34.18
15	临汾市	2011	0	0	0	8.73419	10.04	0.005	3.75	6.01	55.8	1.38629	30.38
15	临汾市	2012	0	0	0	8.64894	10.1316	0.0069	3.78	6.33	53	0.693147	31.22
15	临汾市	2013	0	1	0	8.54134	10.2123	0.0069	3.81	6.55	64	1.94591	33.01
15	临汾市	2014	0	1	0	8.49842	10.2553	0.0076	3.84	7.89	64	2.3979	37.84
15	临汾市	2015	0	1	0	8.39508	10.281	0.0087	3.87	8.81	65	2.56495	43.64
15	临汾市	2016	0	1	0	8.36824	10.3202	0.0096	3.89	8.84	80	2.19722	45.48
15	临汾市	2017	0	1	0	8.2955	10.3823	0.0092	3.91	9.17	94	2.19722	47.73
15	临汾市	2018	0	1	0	8.22554	10.4424	0.0089	3.93	8.82	101	2.19722	47.6
15	临汾市	2019	0	1	0	8.16025	10.4988	0.0004	3.95	8.82	112	0	49.6
15	临汾市	2020	0	1	0	8.11972	10.5351	0.0005	3.97	8.83	131.07	1.09861	49.57
16	吕梁市	2005	0	0	0	9.23802	9.08251	0.0035	3.46	4.58	6.16	0	28.62
16	吕梁市	2006	0	0	0	9.22415	9.19762	0.0304	3.5	8.13	6.97	0.693147	27.72
16	吕梁市	2007	0	0	0	9.11821	9.33999	0.0203	3.55	7.93	10.3	0	26.22
16	吕梁市	2008	0	0	0	9.0911	9.41695	0.2844	3.57	9	15.17	0.693147	24.97
16	吕梁市	2009	0	0	0	9.11427	9.46479	0.004	3.6	8.85	21	1.09861	30.14
16	吕梁市	2010	0	0	0	9.06549	9.57095	0.2607	3.64	8.75	26.61	1.38629	25.64
16	吕梁市	2011	0	0	0	9.04711	9.66989	0.0107	3.68	10.03	32.67	1.60944	22.03
16	吕梁市	2012	0	0	0	8.99165	9.76155	0.0162	3.73	10.22	42	0.693147	22.3
16	吕梁市	2013	0	1	0	8.88738	9.84221	0.0159	3.76	10.44	46	0.693147	24.13
16	吕梁市	2014	0	1	0	8.83898	9.88527	0.0024	3.8	10.99	50	0.693147	31.59
16	吕梁市	2015	0	1	0	8.73436	9.91094	0.0022	3.83	12.27	47	2.19722	37.43
16	吕梁市	2016	0	1	0	8.71074	9.95016	0.0016	3.87	12.72	58	2.30259	38.82
16	吕梁市	2017	0	1	0	8.64368	10.0122	0.0006	3.9	15.24	66	2.19722	69.47
16	吕梁市	2018	0	1	0	8.57943	10.0723	0.0429	3.92	14.93	76	2.3979	34.42
16	吕梁市	2019	0	1	0	8.51987	10.1287	0.0065	3.95	14.93	90	1.79176	35.65
16	吕梁市	2020	0	1	0	8.4851	10.1651	0.0131	3.98	15.04	107.62	1.09861	35.57
17	包头市	2005	0	0	0	8.16657	10.608	0.0388	4.28	12	11.8	1.09861	43.32
17	包头市	2006	0	0	0	8.11597	10.7693	0.0417	4.29	12.78	14.79	0.693147	42.32
17	包头市	2007	0	0	0	8.05842	10.9297	0.0351	4.31	13.06	16.87	1.09861	44.99
17	包头市	2008	0	0	0	8.0413	11.0764	0.0316	4.33	14.12	17.46	1.79176	40
17	包头市	2009	0	0	0	7.93689	11.2187	0.0299	4.36	14.67	20	1.79176	43.26
17	包头市	2010	0	0	0	7.92169	11.3454	0.0295	4.38	15.76	22.42	2.19722	43.19
17	包头市	2011	0	0	0	7.94331	11.4702	0.026	4.39	16.2	22.93	2.63906	41.93
17	包头市	2012	0	0	0	7.806	11.5737	0.0249	4.4	16.69	23	2.56495	42.07
17	包头市	2013	0	1	0	7.71914	11.6599	0.0244	4.41	17.11	40	2.56495	45.52
17	包头市	2014	0	1	0	7.66234	11.7378	0.0191	4.41	18.16	42	3.17805	47.94
17	包头市	2015	0	1	0	7.55608	11.8147	0.0143	4.41	18.33	37	3.3322	48.91
17	包头市	2016	0	1	0	7.50946	11.8852	0.0182	4.42	18.74	47	3.52636	50.43
17	包头市	2017	0	1	0	7.47767	11.9263	0.0058	4.42	19.34	58	3.63759	58.1
17	包头市	2018	0	1	0	7.43435	11.9799	0.0041	4.43	19.46	69	3.58352	55.82
17	包头市	2019	0	1	0	7.39098	12.0334	0.0046	4.43	20.23	74	3.63759	57.17
17	包头市	2020	0	1	0	7.39624	12.0384	0.0032	4.46	20.18	83.64	3.17805	54.86
18	乌海市	2005	1	0	0	10.5128	10.2105	0.019	4.46	20.99	15.7857	0	35.37
18	乌海市	2006	1	0	0	10.3591	10.3718	0.0234	4.48	29.86	16.14	0.693147	35.06
18	乌海市	2007	1	0	0	10.2063	10.5322	0.0207	4.5	26.4	25.64	0.693147	33.25
18	乌海市	2008	1	0	0	10.0669	10.6789	0.0018	4.52	10.5	7	0	32.68
18	乌海市	2009	1	0	0	9.92949	10.8212	0	4.54	10.99	7	1.38629	30.16
18	乌海市	2010	1	0	0	9.84803	10.9479	0.0049	4.54	14.04	6.6	2.07944	27.33
18	乌海市	2011	1	0	0	9.77683	11.0727	0.0077	4.55	13.74	7	2.19722	26.27
18	乌海市	2012	1	0	0	9.68457	11.1762	0.0099	4.55	13.77	9	2.77259	25.69
18	乌海市	2013	1	1	1	9.61045	11.2624	0.0127	4.55	13.78	20	2.89037	33.15
18	乌海市	2014	1	1	1	9.54196	11.3403	0.006	4.55	18.28	11	2.70805	35.81
18	乌海市	2015	1	1	1	9.47022	11.4172	0.0009	4.55	32.12	13	3.61092	42.15
18	乌海市	2016	1	1	1	9.40624	11.4877	0.0002	4.55	32.05	14	3.89182	42.57
18	乌海市	2017	1	1	1	9.10799	11.5288	0.0016	4.55	32.34	17	3.85015	41.1
18	乌海市	2018	1	1	1	9.32749	11.5824	0.0018	4.55	34.3	20	3.93183	37.1
18	乌海市	2019	1	1	1	9.27937	11.6359	0.0019	4.56	34.32	22	3.61092	36.88
18	乌海市	2020	1	1	1	9.26196	11.6409	3e-05	4.56	34.82	24	3.98898	28
19	赤峰市	2005	0	0	0	8.94768	8.97386	0.0012	3.15	2.87	6.48	0.693147	36.6
19	赤峰市	2006	0	0	0	8.89027	9.13513	0.0046	3.17	3.32	5.07	0	35.71
19	赤峰市	2007	0	0	0	8.8789	9.29554	0.0035	3.19	4.1	7.03	0.693147	31.96
19	赤峰市	2008	0	0	0	8.85722	9.44224	0.0029	3.2	5.46	10.67	1.09861	31.05
19	赤峰市	2009	0	0	0	8.7643	9.58461	0.0038	3.22	6.13	12.55	1.79176	34.24
19	赤峰市	2010	0	0	0	8.7664	9.71124	0.0035	3.23	6.75	18.96	0	32.43
19	赤峰市	2011	0	0	0	8.79858	9.83611	0.0017	3.18	6.79	23	1.60944	30.72
19	赤峰市	2012	0	0	0	8.69137	9.93956	0.0004	3.19	10.66	29	1.60944	29.5
19	赤峰市	2013	0	1	0	8.6101	10.0257	0.0004	3.2	13.44	36	1.60944	33.43
19	赤峰市	2014	0	1	0	8.54294	10.1036	0.0007	3.28	16.07	39	1.38629	36.23
19	赤峰市	2015	0	1	0	8.43393	10.1806	0.003	3.85	17.29	51	1.60944	37.7
19	赤峰市	2016	0	1	0	8.38483	10.251	0.004	3.88	19.15	61	2.63906	37.88
19	赤峰市	2017	0	1	0	8.34983	10.2922	0.0076	3.9	18.85	65	2.19722	50.8
19	赤峰市	2018	0	1	0	8.30334	10.3457	0.0173	3.92	42.49	81	2.19722	49.5
19	赤峰市	2019	0	1	0	8.25683	10.3993	0.0004	3.93	19.46	91	1.60944	51.31
19	赤峰市	2020	0	1	0	8.259	10.4043	0.0017	3.97	20.57	108.52	1.09861	49.18
20	通辽市	2005	0	0	0	8.52296	9.27012	0.0062	3.5	4.04	4.81	1.09861	38.95
20	通辽市	2006	0	0	0	8.517	9.43139	0.0068	3.59	4	4.9	0	37.61
20	通辽市	2007	0	0	0	8.51739	9.5918	0.0055	3.62	6.75	9.53	1.09861	32.3
20	通辽市	2008	0	0	0	8.51139	9.7385	0.0048	3.65	7.32	9.18	1.09861	30.92
20	通辽市	2009	0	0	0	8.42237	9.88086	0.0019	3.69	8.62	10	0.693147	28.93
20	通辽市	2010	0	0	0	8.42653	10.0075	0.0015	3.67	11.28	15.09	0.693147	26.23
20	通辽市	2011	0	0	0	8.47537	10.1324	0.0021	3.64	11.72	17.7	0.693147	24.4
20	通辽市	2012	0	0	0	8.3714	10.2358	0.0024	3.64	11.31	24	1.09861	23.09
20	通辽市	2013	0	1	0	8.29216	10.322	0.0024	3.64	10.58	26	0	27.89
20	通辽市	2014	0	1	0	8.23279	10.3999	0.0007	3.66	13.87	45	1.94591	29.35
20	通辽市	2015	0	1	0	8.13627	10.4768	0.0007	3.84	13.92	37	1.79176	35.1
20	通辽市	2016	0	1	0	8.0814	10.5473	0.0006	3.86	14.54	38	1.94591	36.37
20	通辽市	2017	0	1	0	8.05524	10.5885	0.0001	3.88	14.63	47	1.60944	52.52
20	通辽市	2018	0	1	0	8.01743	10.642	0.0002	3.9	14.6	62	2.07944	52.7
20	通辽市	2019	0	1	0	7.97946	10.6955	0.0017	3.92	14.6	65	1.09861	46.94
20	通辽市	2020	0	1	0	7.99002	10.7005	0.0022	3.91	14.72	77.32	0.693147	47.14
21	巴彦淖尔市	2005	0	0	0	8.6547	9.43827	0.0093	1.94	4.86	2.62	0	31.66
21	巴彦淖尔市	2006	0	0	0	8.64805	9.59954	0.0097	2.81	6.18	2.73	0	29.07
21	巴彦淖尔市	2007	0	0	0	8.63899	9.75996	0.0086	3.27	7.52	4.59	0	27.49
21	巴彦淖尔市	2008	0	0	0	8.64657	9.90665	0.0102	3.59	8.32	6.7	0	26.6
21	巴彦淖尔市	2009	0	0	0	8.54804	10.049	0.0064	3.83	13.32	9	0.693147	25.62
21	巴彦淖尔市	2010	0	0	0	8.55916	10.1756	0.0087	3.63	12.65	9.71	0	23.97
21	巴彦淖尔市	2011	0	0	0	8.60983	10.3005	0.0045	3.78	13.81	12.47	0.693147	23.11
21	巴彦淖尔市	2012	0	0	0	8.49348	10.404	0.0199	3.8	13.89	17	0.693147	22.54
21	巴彦淖尔市	2013	0	1	0	8.42389	10.4902	0.006	3.5	15.82	19	1.09861	24.33
21	巴彦淖尔市	2014	0	1	0	8.35216	10.568	0.0072	3.95	28.14	19	1.09861	25.45
21	巴彦淖尔市	2015	0	1	0	8.23186	10.645	0.0112	3.96	19.47	21	1.38629	30.56
21	巴彦淖尔市	2016	0	1	0	8.16972	10.7155	0.0114	3.98	21.19	26	1.60944	32.1
21	巴彦淖尔市	2017	0	1	0	8.12647	10.7566	0.0127	3.99	21.22	34	0.693147	46.93
21	巴彦淖尔市	2018	0	1	0	8.09541	10.8102	0.0208	4	21.31	44	1.38629	39.27
21	巴彦淖尔市	2019	0	1	0	8.07319	10.8637	0.0138	4.02	21.54	36	1.09861	44.52
21	巴彦淖尔市	2020	0	1	0	8.10187	10.8687	0.0194	4.09	21.71	42.87	1.94591	45.31
22	沈阳市	2005	0	0	0	7.77084	10.3068	0.0822	4.26	9.32	75.68	3.58352	50.45
22	沈阳市	2006	0	0	0	7.76399	10.4093	0.0939	4.12	8.65	83.46	4.20469	49.42
22	沈阳市	2007	0	0	0	7.7008	10.5218	0.1142	4.11	8.75	100.5	4.15888	46.54
22	沈阳市	2008	0	0	0	7.64908	10.618	0.106	4.12	8.93	107.7	4.61512	45.14
22	沈阳市	2009	0	0	0	7.63606	10.7115	0.085	4.11	10.27	128.3	4.61512	45.31
22	沈阳市	2010	0	0	0	7.6111	10.8022	0.0665	4.1	11.07	135.9	4.62497	44.94
22	沈阳市	2011	0	0	0	7.59062	10.8948	0.0585	4.11	11.99	150.56	4.99043	44.12
22	沈阳市	2012	0	0	0	7.52599	10.9801	0.0548	4.13	12.73	176	5.31812	43.99
22	沈阳市	2013	0	1	0	7.42337	11.0653	0.0491	4.13	14.82	151	5.28827	43.84
22	沈阳市	2014	0	1	0	7.41552	11.1227	0.0395	4.13	15.92	161	5.35186	45.53
22	沈阳市	2015	0	1	0	7.35085	11.1542	0.0095	4.13	17.02	178	5.47227	47.53
22	沈阳市	2016	0	1	0	7.38996	11.1631	0.0102	4.14	10.46	208	5.86647	56.41
22	沈阳市	2017	0	1	0	7.35043	11.2071	0.0114	4.14	13.09	201	5.98141	60.9
22	沈阳市	2018	0	1	0	7.29755	11.2654	0.0156	4.15	13.8	238	5.8944	58.1
22	沈阳市	2019	0	1	0	7.24657	11.3227	0.0178	4.17	13.3	250	5.52545	61.94
22	沈阳市	2020	0	1	0	7.24219	11.3337	0.0071	4.44	14.3	284	5.71043	62.51
23	大连市	2005	0	0	0	7.46448	10.5505	0.1126	3.92	7.88	93.32	4.11087	45.2
23	大连市	2006	0	0	0	7.49575	10.653	0.0681	3.91	9.7	74.86	4.06044	44.05
23	大连市	2007	0	0	0	7.43154	10.7655	0.0736	3.91	11.79	90.13	4.11087	42.99
23	大连市	2008	0	0	0	7.38134	10.8617	0.0885	3.92	13.13	102.08	4.47734	40.83
23	大连市	2009	0	0	0	7.35467	10.9552	0.0945	3.94	13.53	123.2	4.89784	43.89
23	大连市	2010	0	0	0	7.33193	11.0459	0.1283	3.95	13.59	115.85	4.91998	42.43
23	大连市	2011	0	0	0	7.32403	11.1385	0.1126	4	13.7	133.11	5.15906	41.47
23	大连市	2012	0	0	0	7.26225	11.2238	0.1099	4.01	13.7	142	5.35186	41.65
23	大连市	2013	0	1	0	7.15846	11.309	0.1075	4.01	14.48	130	5.55296	42.89
23	大连市	2014	0	1	0	7.09794	11.3664	0.1134	4.02	14.49	132	5.37528	45.93
23	大连市	2015	0	1	0	7.01323	11.3979	0.0227	4.04	14.93	131	5.82008	50.83
23	大连市	2016	0	1	0	7.04712	11.4068	0.0173	4.03	11.87	150	5.99396	51.36
23	大连市	2017	0	1	0	7.00375	11.4508	0.0349	4.02	13.42	167	6.05444	58.65
23	大连市	2018	0	1	0	6.96186	11.5091	0.024	4.02	14.77	181	6.02828	51.96
23	大连市	2019	0	1	0	6.92909	11.5664	0.0086	4.05	11.57	200	5.77455	53.46
23	大连市	2020	0	1	0	6.9462	11.5774	0.006	4.41	12.28	225	5.79606	53.43
24	鞍山市	2005	0	0	0	7.78787	10.2866	0.0055	3.87	6.41	21.69	2.07944	39.48
24	鞍山市	2006	0	0	0	7.76534	10.3892	0.0093	3.87	8.79	23.01	2.56495	39.83
24	鞍山市	2007	0	0	0	7.67803	10.5016	0.014	3.87	8.94	29.78	2.19722	39.65
24	鞍山市	2008	0	0	0	7.6176	10.5978	0.0247	3.86	9.07	34.19	2.70805	40.8
24	鞍山市	2009	0	0	0	7.58962	10.6913	0.0293	3.86	8.2	43.17	2.48491	42.44
24	鞍山市	2010	0	0	0	7.56266	10.7821	0.0281	3.85	8.73	53.89	2.77259	41.3
24	鞍山市	2011	0	0	0	7.53872	10.8747	0.0289	3.85	8.81	55.33	3.29584	41.99
24	鞍山市	2012	0	0	0	7.46763	10.9599	0.0327	3.84	8.91	62	3.80666	41.65
24	鞍山市	2013	0	1	0	7.36087	11.0452	0.0319	3.84	9.42	62	3.61092	41.91
24	鞍山市	2014	0	1	0	7.31651	11.1025	0.0413	3.83	9.78	65	3.49651	43.94
24	鞍山市	2015	0	1	0	7.21959	11.134	0.0027	3.87	11.36	71	3.91202	46.97
24	鞍山市	2016	0	1	0	7.23635	11.143	0.0013	3.87	11.51	81	3.73767	57.32
24	鞍山市	2017	0	1	0	7.19036	11.187	0.0015	3.87	11.56	86	3.82864	38.8
24	鞍山市	2018	0	1	0	7.1497	11.2453	0.0016	3.86	21.7	98	4.02535	53.19
24	鞍山市	2019	0	1	0	7.11748	11.3026	0.0022	3.86	21.53	104	3.04452	51.27
24	鞍山市	2020	0	1	0	7.13425	11.3135	0.0018	4.31	21.72	112	3.71357	53.02
25	抚顺市	2005	0	0	0	8.34135	9.76262	0.0087	4.14	4.59	7.04	0.693147	38.32
25	抚顺市	2006	0	0	0	8.31881	9.86517	0.009	4.13	4.73	10.98	0.693147	37.55
25	抚顺市	2007	0	0	0	8.23261	9.97761	0.0121	4.12	4.85	19.81	1.60944	37.37
25	抚顺市	2008	0	0	0	8.17788	10.0738	0.0132	4.12	5.08	25.22	1.79176	36.56
25	抚顺市	2009	0	0	0	8.15398	10.1673	0.0306	4.12	5.57	31.46	2.56495	37.21
25	抚顺市	2010	0	0	0	8.1232	10.2581	0.0326	4.12	8.59	31.78	2.07944	35.18
25	抚顺市	2011	0	0	0	8.09998	10.3506	0.0118	4.11	9.07	33.6	2.56495	33.18
25	抚顺市	2012	0	0	0	8.02966	10.4359	0.0064	4.11	9.28	35	2.70805	33.53
25	抚顺市	2013	0	1	0	7.92736	10.5212	0.0235	4.11	9.68	38	3.04452	33.65
25	抚顺市	2014	0	1	0	7.88999	10.5785	0.0174	4.11	9.79	41	2.30259	38.41
25	抚顺市	2015	0	1	0	7.79558	10.61	0.0014	4.1	9.93	44	2.89037	43.07
25	抚顺市	2016	0	1	0	7.80853	10.6189	0	4.11	10.08	53	3.21888	42.88
25	抚顺市	2017	0	1	0	7.75192	10.663	0.0019	4.11	10.28	57	3.09104	40.5
25	抚顺市	2018	0	1	0	7.70727	10.7212	0.0007	4.1	10.54	62	3.58352	39.94
25	抚顺市	2019	0	1	0	7.67356	10.7786	0.0026	4.1	10.86	66	2.83321	44.01
25	抚顺市	2020	0	1	0	7.68943	10.7895	0.0004	4.36	11.16	71	3.3673	45.89
26	本溪市	2005	0	0	0	8.09398	9.99525	0.0091	4.2	4.66	12.97	0.693147	34.39
26	本溪市	2006	0	0	0	8.07908	10.0978	0.0098	4.19	5.33	12.98	0.693147	33.25
26	本溪市	2007	0	0	0	8.01497	10.2102	0.0123	4.19	5.86	12.99	0	32.19
26	本溪市	2008	0	0	0	7.9647	10.3065	0.0126	4.19	5.72	16.29	1.79176	30.94
26	本溪市	2009	0	0	0	7.94581	10.4	0.02	4.19	6.44	19.22	1.09861	34.91
26	本溪市	2010	0	0	0	7.93589	10.4907	0.0231	4.19	9.72	23.03	1.09861	32.66
26	本溪市	2011	0	0	0	7.93249	10.5833	0.0212	4.19	8.33	25.72	0	32.02
26	本溪市	2012	0	0	0	7.88215	10.6685	0.0258	4.18	10.79	30	1.09861	33.94
26	本溪市	2013	0	1	0	7.77845	10.7538	0.0261	4.18	10.94	33	0.693147	35.1
26	本溪市	2014	0	1	0	7.74313	10.8111	0.0318	4.17	10.98	35	1.94591	39.77
26	本溪市	2015	0	1	0	7.65122	10.8426	0.0055	4.15	11.26	34	1.60944	42.81
26	本溪市	2016	0	1	0	7.67469	10.8516	0.0055	4.14	11.37	46	1.60944	47.7
26	本溪市	2017	0	1	0	7.62993	10.8956	0.0011	4.13	11.71	44	1.60944	48.85
26	本溪市	2018	0	1	0	7.59363	10.9539	0.0026	4.13	12.22	43	1.60944	48.46
26	本溪市	2019	0	1	0	7.56609	11.0112	0.0039	4.12	12.4	46	1.79176	45.59
26	本溪市	2020	0	1	0	7.58665	11.0221	0.0032	4.38	12.6	51	1.60944	46.05
27	锦州市	2005	0	0	0	8.45596	9.42521	0.014	3.61	8.14	14	1.60944	40.27
27	锦州市	2006	0	0	0	8.42944	9.52777	0.0162	3.59	8.4	15.41	1.94591	39.82
27	锦州市	2007	0	0	0	8.33315	9.6402	0.0269	3.56	8.76	24.92	2.19722	37.83
27	锦州市	2008	0	0	0	8.27562	9.73642	0.0307	3.57	9.04	26.78	1.94591	38.16
27	锦州市	2009	0	0	0	8.24826	9.82991	0.0346	3.57	9.72	33.85	2.19722	35.58
27	锦州市	2010	0	0	0	8.2241	9.92067	0.0362	3.57	10.2	39.07	1.60944	35.8
27	锦州市	2011	0	0	0	8.21617	10.0132	0.0303	3.57	10.45	46.38	2.30259	34.88
27	锦州市	2012	0	0	0	8.16027	10.0985	0.0503	3.56	10.77	50	2.3979	35.1
27	锦州市	2013	0	1	0	8.05389	10.1838	0.0513	3.6	11.01	54	2.94444	36.14
27	锦州市	2014	0	1	0	8.01013	10.2411	0.057	3.55	11.9	57	2.70805	38.82
27	锦州市	2015	0	1	0	7.906	10.2726	0.0043	3.54	11.52	60	1.94591	41.23
27	锦州市	2016	0	1	0	7.92171	10.2816	0.0014	3.57	11.93	68	3.21888	45.89
27	锦州市	2017	0	1	0	7.87972	10.3256	0.0079	3.55	12.54	75	3.3322	48.48
27	锦州市	2018	0	1	0	7.84091	10.3838	0.0034	3.55	12.87	79	3.09104	49.93
27	锦州市	2019	0	1	0	7.80939	10.4412	0.0042	3.56	10.83	84	2.99573	55.5
27	锦州市	2020	0	1	0	7.82589	10.4521	0.0012	4.09	10.83	90	2.77259	55.5
28	阜新市	2005	0	0	0	9.12903	8.90897	0.0075	3.65	5.36	3.5	0.693147	40.83
28	阜新市	2006	0	0	0	9.13398	9.01152	0.0091	3.66	5.38	5.7	1.09861	41.4
28	阜新市	2007	0	0	0	9.06816	9.12396	0.0132	3.66	5.46	9.17	1.38629	39.56
28	阜新市	2008	0	0	0	9.01196	9.22018	0.0151	3.66	5.56	12.71	0	37.71
28	阜新市	2009	0	0	0	8.9848	9.31367	0.0152	3.65	5.84	13.96	0.693147	36.67
28	阜新市	2010	0	0	0	8.95743	9.40442	0.0192	3.65	5.84	21.54	1.09861	33.72
28	阜新市	2011	0	0	0	8.93761	9.497	0.0196	3.67	6.33	26.21	1.09861	32.64
28	阜新市	2012	0	0	0	8.87165	9.58226	0.0204	3.67	6.38	30	1.09861	31.92
28	阜新市	2013	0	1	0	8.7659	9.66752	0.0202	3.68	6.4	33	1.79176	31.98
28	阜新市	2014	0	1	0	8.71312	9.72484	0.0257	3.68	6.7	35	1.94591	35.6
28	阜新市	2015	0	1	0	8.60571	9.75634	0.0021	3.68	12.65	39	2.07944	39.28
28	阜新市	2016	0	1	0	8.61257	9.7653	0.0012	3.68	13.06	46	2.70805	49.19
28	阜新市	2017	0	1	0	8.551	9.80932	0.038	3.68	12.11	50	2.99573	60.13
28	阜新市	2018	0	1	0	8.49833	9.86759	0.0069	3.68	12.74	53	2.63906	51.05
28	阜新市	2019	0	1	0	8.45908	9.92491	0.003	3.69	12.78	56	2.48491	51.71
28	阜新市	2020	0	1	0	8.47097	9.93585	0.0001	4.12	12.99	61	2.83321	51.49
29	辽阳市	2005	0	0	0	8.50297	9.8056	0.0152	3.9	9.09	15	1.09861	30.92
29	辽阳市	2006	0	0	0	8.50708	9.90816	0.0102	3.81	10.68	15.82	0.693147	30.73
29	辽阳市	2007	0	0	0	8.44999	10.0206	0.0096	3.72	10.99	16.88	1.09861	29.8
29	辽阳市	2008	0	0	0	8.39303	10.1168	0.0241	3.73	11.2	18.62	0	30.32
29	辽阳市	2009	0	0	0	8.36478	10.2103	0.0918	3.72	9.27	22.9	1.38629	30.4
29	辽阳市	2010	0	0	0	8.3349	10.3011	0.0299	3.73	13.29	21.58	0	30.52
29	辽阳市	2011	0	0	0	8.32077	10.3936	0.0277	3.69	14.52	25.25	0.693147	30.5
29	辽阳市	2012	0	0	0	8.26793	10.4789	0.0281	3.67	14.17	29	1.38629	30.5
29	辽阳市	2013	0	1	0	8.16277	10.5641	0.0291	3.64	15.16	32	1.79176	30.8
29	辽阳市	2014	0	1	0	8.12764	10.6215	0.0367	3.64	15.31	42	0.693147	35.35
29	辽阳市	2015	0	1	0	8.03271	10.653	0.023	3.63	15.78	38	1.94591	37.67
29	辽阳市	2016	0	1	0	8.0535	10.6619	0.0089	3.67	15.93	48	1.94591	49.02
29	辽阳市	2017	0	1	0	8.00207	10.7059	0.003	3.64	16.21	46	1.09861	42.45
29	辽阳市	2018	0	1	0	7.96339	10.7642	0.0043	3.63	16.48	50	0	40.6
29	辽阳市	2019	0	1	0	7.92144	10.8216	0.0054	3.68	16.74	53	1.09861	42.94
29	辽阳市	2020	0	1	0	7.93295	10.8325	0.005	4.2	17.08	57	0.693147	44.51
30	盘锦市	2005	0	0	0	8.19948	10.4528	0.0027	3.97	10.69	8.83	0	17.15
30	盘锦市	2006	0	0	0	8.17503	10.5554	0.0031	3.94	11.12	6.97	1.60944	16.99
30	盘锦市	2007	0	0	0	8.09084	10.6678	0.0068	3.91	11.57	13.6	0	17.75
30	盘锦市	2008	0	0	0	8.03218	10.764	0.0085	3.9	12	16.7	1.38629	17.33
30	盘锦市	2009	0	0	0	8.00552	10.8575	0.0305	3.89	14.83	20.67	2.07944	28.1
30	盘锦市	2010	0	0	0	8.01038	10.9482	0.0651	3.87	16.13	16.69	1.38629	24.65
30	盘锦市	2011	0	0	0	8.02642	11.0408	0.1124	3.84	16.46	17.67	1.60944	23.52
30	盘锦市	2012	0	0	0	7.98513	11.1261	0.0806	3.81	14.45	21	0.693147	23.53
30	盘锦市	2013	0	1	0	7.88681	11.2114	0.0673	3.78	14.4	22	1.60944	24.07
30	盘锦市	2014	0	1	0	7.85291	11.2687	0.0356	3.81	14.65	25	1.09861	34.51
30	盘锦市	2015	0	1	0	7.77265	11.3002	0.012	3.81	14.76	29	1.38629	36.89
30	盘锦市	2016	0	1	0	7.80944	11.3091	0.0128	3.82	9.49	35	2.48491	42.44
30	盘锦市	2017	0	1	0	7.78547	11.3532	0.0118	3.82	12.99	36	3.43399	45.04
30	盘锦市	2018	0	1	0	7.74788	11.4114	0.0147	3.85	12.9	41	3.58352	41.765
30	盘锦市	2019	0	1	0	7.71189	11.4687	0.0241	3.86	12.9	43	2.70805	38.49
30	盘锦市	2020	0	1	0	7.72225	11.4797	0.0257	4.35	18.6	48	3.09104	37.12
31	朝阳市	2005	0	0	0	8.85962	8.74512	0.0022	3.18	5.6	9.3	0.693147	34.98
31	朝阳市	2006	0	0	0	8.87262	8.84768	0.0077	3.18	5.69	9.7	0.693147	33.65
31	朝阳市	2007	0	0	0	8.86141	8.96012	0.0084	3.19	5.15	10.09	1.09861	30.84
31	朝阳市	2008	0	0	0	8.81282	9.05634	0.0079	3.23	5.27	17.78	1.09861	29.06
31	朝阳市	2009	0	0	0	8.7947	9.14983	0.0097	3.23	6.09	19.64	0	30.17
31	朝阳市	2010	0	0	0	8.77169	9.24058	0.0111	3.22	6.48	23.83	0	28.65
31	朝阳市	2011	0	0	0	8.75991	9.33316	0.011	3.19	7.3	29.43	1.94591	27.76
31	朝阳市	2012	0	0	0	8.69801	9.41842	0.0123	3.18	6.32	34	2.30259	28.24
31	朝阳市	2013	0	1	0	8.59184	9.50368	0.0127	3.23	6.61	36	1.60944	28.37
31	朝阳市	2014	0	1	0	8.54334	9.561	0.0156	3.25	6.88	40	1.79176	35.82
31	朝阳市	2015	0	1	0	8.43944	9.5925	0.0011	3.24	6.91	45	1.60944	43.82
31	朝阳市	2016	0	1	0	8.45115	9.60146	0.0013	3.14	7.26	54	2.19722	50.42
31	朝阳市	2017	0	1	0	8.39142	9.64548	0.0056	3.11	9.35	61	2.30259	61.88
31	朝阳市	2018	0	1	0	8.34289	9.70375	0.0049	3.12	9.41	68	2.07944	50.39
31	朝阳市	2019	0	1	0	8.2924	9.76107	0.008	3.13	7.79	74	0.693147	47.51
31	朝阳市	2020	0	1	0	8.29564	9.77201	0.0045	3.91	7.86	81	1.60944	47.95
32	葫芦岛市	2005	0	0	0	8.61538	9.30201	0.0065	3.37	4.23	12.56	1.09861	37.56
32	葫芦岛市	2006	0	0	0	8.58897	9.40456	0.0023	3.37	4.58	8.5	1.60944	37.91
32	葫芦岛市	2007	0	0	0	8.50398	9.517	0.0054	3.37	4.8	12.2	1.09861	36.78
32	葫芦岛市	2008	0	0	0	8.45063	9.61322	0.0078	3.39	4.76	18.41	1.38629	38.82
32	葫芦岛市	2009	0	0	0	8.42323	9.70671	0.0114	3.43	3.91	19.7	2.19722	42.42
32	葫芦岛市	2010	0	0	0	8.39254	9.79746	0.0277	3.43	4.5	23.29	1.09861	40.04
32	葫芦岛市	2011	0	0	0	8.38144	9.89004	0.043	3.42	5.08	27.57	2.63906	39
32	葫芦岛市	2012	0	0	0	8.32219	9.9753	0.0459	3.41	4.66	32	1.94591	39
32	葫芦岛市	2013	0	1	0	8.2192	10.0606	0.0503	3.42	5.66	36	2.30259	39.99
32	葫芦岛市	2014	0	1	0	8.16529	10.1179	0.048	3.42	5.86	40	1.79176	42.53
32	葫芦岛市	2015	0	1	0	8.06679	10.1494	0.0015	3.4	6.17	45	2.19722	44.37
32	葫芦岛市	2016	0	1	0	8.08941	10.1583	0.0003	3.42	5.9	55	1.94591	48.36
32	葫芦岛市	2017	0	1	0	8.05739	10.2024	0.0035	3.42	6.17	59	1.60944	47.29
32	葫芦岛市	2018	0	1	0	8.01195	10.2606	0.0029	3.42	6.16	67	1.09861	42.52
32	葫芦岛市	2019	0	1	0	7.96831	10.318	0.0025	3.4	3.24	71	1.38629	46.08
32	葫芦岛市	2020	0	1	0	7.97121	10.3289	0.001	4	5.46	78	2.07944	47.92
33	吉林市	2005	0	0	0	8.32105	9.58177	0.0091	3.89	6.67	36.6	1.60944	39.09
33	吉林市	2006	0	0	0	8.31447	9.68161	0.009	3.89	6.65	39.35	1.60944	39.28
33	吉林市	2007	0	0	0	8.23512	9.78867	0.0066	3.89	6.94	24.53	0.693147	37.27
33	吉林市	2008	0	0	0	8.16936	9.89932	0.0057	3.89	6.89	29.73	2.19722	38.31
33	吉林市	2009	0	0	0	8.17023	9.99554	0.0055	3.89	6.97	38.03	2.56495	39.33
33	吉林市	2010	0	0	0	8.14585	10.0918	0.0051	3.89	7.06	38.1	2.48491	39.44
33	吉林市	2011	0	0	0	8.09748	10.1943	0.0046	3.88	7.1	53.67	2.89037	39.46
33	吉林市	2012	0	0	0	8.03997	10.2887	0.0046	3.88	7.23	62	3.04452	40.32
33	吉林市	2013	0	1	0	7.92349	10.3813	0.0045	3.88	7.39	67	2.94444	41.46
33	吉林市	2014	0	1	0	7.88423	10.4536	0.0521	3.88	11.42	72	3.3673	42.66
33	吉林市	2015	0	1	0	7.73817	10.5231	0.0284	3.96	8.77	73	3.2581	44.03
33	吉林市	2016	0	1	0	7.70261	10.601	0.0327	3.97	9.03	71	3.7612	47.18
33	吉林市	2017	0	1	0	7.67527	10.6687	0.0171	3.97	9.19	81	3.7612	45.8
33	吉林市	2018	0	1	0	7.65503	10.7279	0.0003	3.97	9.21	101	4.00733	58.81
33	吉林市	2019	0	1	0	7.64779	10.7729	0.0018	3.97	9.22	108.59	4.09434	52.47
33	吉林市	2020	0	1	0	7.6459	10.8131	0.0028	3.97	9.39	116.76	3.80666	51
34	辽源市	2005	1	0	0	8.51188	9.31317	0.0042	3.81	8.13	2.24	0	37.14
34	辽源市	2006	1	0	0	8.5154	9.41301	0.0055	3.81	9.96	2.5	0.693147	34.57
34	辽源市	2007	1	0	0	8.42852	9.52007	0.019	3.81	9.99	3.7	0	34.04
34	辽源市	2008	1	0	0	8.35255	9.63072	0.0253	3.81	10.08	5.02	0	33.97
34	辽源市	2009	1	0	0	8.34211	9.72694	0.022	3.81	10.25	6.34	0	33.19
34	辽源市	2010	1	0	0	8.31208	9.82316	0.0323	3.81	13.49	9.11	0.693147	33.39
34	辽源市	2011	1	0	0	8.26803	9.92571	0.0199	3.81	13.69	15.16	0	31.98
34	辽源市	2012	1	0	0	8.21562	10.0201	0.0136	3.82	10.59	14	1.38629	32.14
34	辽源市	2013	1	1	1	8.10017	10.1127	0.0216	3.82	11.09	15	0.693147	32.55
34	辽源市	2014	1	1	1	8.08039	10.185	0.0237	3.82	11.12	17	0.693147	33
34	辽源市	2015	1	1	1	7.94259	10.2545	0.0263	3.88	11.39	18	1.79176	34.19
34	辽源市	2016	1	1	1	7.91591	10.3324	0.0295	3.92	11.66	17	1.79176	35.09
34	辽源市	2017	1	1	1	7.88414	10.4001	0.0357	3.92	9.67	19	0	40.17
34	辽源市	2018	1	1	1	7.85964	10.4593	0.0002	3.92	9.8	23	1.60944	45.52
34	辽源市	2019	1	1	1	7.84831	10.5043	0.0006	3.91	10.04	27.17	0.693147	60.88
34	辽源市	2020	1	1	1	7.8425	10.5444	0.0007	3.9	9.9	32.09	0	60.23
35	哈尔滨市	2005	0	0	0	7.48534	9.84437	0.0161	3.87	5.99	211.3	3.21888	48.32
35	哈尔滨市	2006	0	0	0	7.48731	9.94241	0.015	3.88	5.64	213.81	4.20469	48.27
35	哈尔滨市	2007	0	0	0	7.43022	10.0359	0.0136	3.88	5.86	106.13	4.54329	48.69
35	哈尔滨市	2008	0	0	0	7.363	10.1339	0.0136	3.87	5.95	86.75	4.41884	48.82
35	哈尔滨市	2009	0	0	0	7.37388	10.2302	0.013	3.87	6.17	94.69	4.91265	51.28
35	哈尔滨市	2010	0	0	0	7.31104	10.3399	0.0126	3.87	6.99	121.37	5.0876	50.96
35	哈尔滨市	2011	0	0	0	7.07841	10.4488	0.0118	3.87	8.73	552.29	5.46383	50.63
35	哈尔滨市	2012	0	0	0	7.03614	10.5468	0.026	3.88	9.81	161	5.61313	52.84
35	哈尔滨市	2013	0	1	0	7.18463	10.6348	0.0273	3.88	10.04	156	5.67675	53.54
35	哈尔滨市	2014	0	1	0	7.15592	10.7025	0.0316	3.89	10.28	163	5.50533	54.86
35	哈尔滨市	2015	0	1	0	7.08598	10.7748	0.0337	3.88	8.96	163	5.80212	55.92
35	哈尔滨市	2016	0	1	0	7.09855	10.8387	0.0365	3.88	9.84	198	6.00635	57.59
35	哈尔滨市	2017	0	1	0	6.91496	10.9157	0.0353	3.88	10.9	223	6.05912	64.24
35	哈尔滨市	2018	0	1	0	6.90118	10.9796	0.0399	3.89	11.96	257	6.10256	64.85
35	哈尔滨市	2019	0	1	0	6.89126	11.0397	0.0045	3.91	12.01	243	5.55296	67.68
35	哈尔滨市	2020	0	1	0	6.90996	11.0732	0.0043	4.02	12.26	245.28	5.78074	66.05
36	鸡西市	2005	0	0	0	8.37433	9.26974	0.0042	4.13	3.57	7.6	0.693147	40.11
36	鸡西市	2006	0	0	0	8.38806	9.36777	0.0038	4.14	3.59	8.03	0	39.46
36	鸡西市	2007	0	0	0	8.32816	9.46126	0.0047	4.14	3.52	8.99	0.693147	41.64
36	鸡西市	2008	0	0	0	8.26064	9.5593	0.0049	4.14	3.62	10.8	0	40.97
36	鸡西市	2009	0	0	0	8.26642	9.65552	0.0047	4.14	6.12	11.82	1.09861	34.26
36	鸡西市	2010	0	0	0	8.2032	9.76527	0.0105	4.15	6.18	16.2	0	32.14
36	鸡西市	2011	0	0	0	7.9697	9.87412	0.0104	4.15	6.33	16.48	1.09861	31.57
36	鸡西市	2012	0	0	0	7.92603	9.97216	0.0108	4.16	6.75	20	1.09861	30.71
36	鸡西市	2013	0	1	0	8.07618	10.0602	0.0126	4.15	7.54	23	0	32.29
36	鸡西市	2014	0	1	0	8.03905	10.1278	0.016	4.16	7.68	25	1.09861	35.87
36	鸡西市	2015	0	1	0	7.94243	10.2001	0.0177	4.21	7.85	22	1.09861	37.61
36	鸡西市	2016	0	1	0	7.94427	10.2641	0.0199	4.23	7.95	22	1.09861	40.08
36	鸡西市	2017	0	1	0	7.73589	10.341	0.0201	4.24	8.57	26	1.38629	50.28
36	鸡西市	2018	0	1	0	7.72081	10.4049	0.0212	4.26	9.08	118	1.60944	40.55
36	鸡西市	2019	0	1	0	7.70961	10.4651	0.0001	4.27	9.59	121	0.693147	40.65
36	鸡西市	2020	0	1	0	7.727	10.4985	0.0001	4.29	10.1	145.52	0.693147	39.16
37	鹤岗市	2005	0	0	0	8.9063	9.22995	0.0012	4.38	4.18	5.94	0	35.69
37	鹤岗市	2006	0	0	0	8.91007	9.32798	0.0012	4.38	4.3	4.32	0	34.69
37	鹤岗市	2007	0	0	0	8.83659	9.42147	0.0029	4.39	4.46	5.65	0	34.41
37	鹤岗市	2008	0	0	0	8.77272	9.5195	0.0037	4.39	4.53	6.52	0	32.34
37	鹤岗市	2009	0	0	0	8.77923	9.61572	0.0044	4.39	4.6	7.14	0	29.13
37	鹤岗市	2010	0	0	0	8.72535	9.72547	0.0087	4.39	5.22	8.31	0	26.95
37	鹤岗市	2011	0	0	0	8.4894	9.83433	0.0089	4.39	5.65	10.4	0	24.12
37	鹤岗市	2012	0	0	0	8.44631	9.93236	0.009	4.39	6.14	13	0	23.71
37	鹤岗市	2013	0	1	0	8.60111	10.0204	0.0113	4.39	6.53	13	0	25.94
37	鹤岗市	2014	0	1	0	8.55444	10.088	0.0163	4.39	6.81	14	0	32.82
37	鹤岗市	2015	0	1	0	8.45142	10.1603	0.0188	4.37	7.05	15	0.693147	34.93
37	鹤岗市	2016	0	1	0	8.44755	10.2243	0.0197	4.4	7.4	14	0.693147	35.81
37	鹤岗市	2017	0	1	0	8.24282	10.3012	0.0086	4.41	7.73	22	1.79176	43.03
37	鹤岗市	2018	0	1	0	8.2266	10.3651	0.0002	4.42	7.95	29	0	37.44
37	鹤岗市	2019	0	1	0	8.21404	10.4253	0.0003	4.42	8.2	29	0	41.86
37	鹤岗市	2020	0	1	0	8.23007	10.4587	0.0001	4.42	8.6	32.23	0	40.29
38	双鸭山市	2005	0	0	0	9.00601	9.18276	0.0002	4.15	5.89	5.99	0	29.95
38	双鸭山市	2006	0	0	0	9.02243	9.2808	0.0037	4.15	5.98	4.9	0	30.08
38	双鸭山市	2007	0	0	0	8.97528	9.37429	0.0056	4.15	5.97	4.78	1.09861	28.56
38	双鸭山市	2008	0	0	0	8.90644	9.47232	0.0307	4.15	6.19	6.6	1.09861	25.56
38	双鸭山市	2009	0	0	0	8.9208	9.56854	0.0022	4.15	6.2	7.72	0.693147	25.81
38	双鸭山市	2010	0	0	0	8.86683	9.67829	0.0045	4.16	6.25	8.65	1.09861	24.88
38	双鸭山市	2011	0	0	0	8.64498	9.78715	0.0042	4.16	7.39	14.64	0.693147	21.83
38	双鸭山市	2012	0	0	0	8.60508	9.88518	0.0043	4.16	71.66	17	0	21.69
38	双鸭山市	2013	0	1	0	8.75593	9.97319	0.005	4.16	7.64	20	1.38629	23.25
38	双鸭山市	2014	0	1	0	8.71085	10.0408	0.0038	4.16	7.93	22	1.38629	35.87
38	双鸭山市	2015	0	1	0	8.60809	10.1132	0.0003	4.15	21.91	24	0	39.01
38	双鸭山市	2016	0	1	0	8.6066	10.1771	0.0027	4.17	9.76	28	1.38629	41.68
38	双鸭山市	2017	0	1	0	8.39979	10.254	0.0051	4.18	10.22	27	0.693147	68.33
38	双鸭山市	2018	0	1	0	8.38594	10.318	0.0018	4.2	11.38	30	1.09861	41.12
38	双鸭山市	2019	0	1	0	8.37583	10.3781	0.0038	4.21	11.74	32	0	46.8
38	双鸭山市	2020	0	1	0	8.39471	10.4115	0.0028	4.23	12.2	35.78	0	35.02
39	大庆市	2005	0	0	0	7.30191	10.8818	0.0018	3.87	19.97	33.15	1.94591	11.05
39	大庆市	2006	0	0	0	7.30895	10.9798	0.0021	3.88	20.07	29.11	1.94591	11.22
39	大庆市	2007	0	0	0	7.24622	11.0733	0.0032	3.89	20	32.97	1.09861	12.01
39	大庆市	2008	0	0	0	7.17674	11.1713	0.0036	3.9	19.82	37.16	2.30259	11.8
39	大庆市	2009	0	0	0	7.18463	11.2676	0.0045	3.91	19.63	41.98	2.77259	17.53
39	大庆市	2010	0	0	0	7.11973	11.3773	0.0079	3.92	20.21	37.99	2.56495	14.48
39	大庆市	2011	0	0	0	6.8777	11.4862	0.0071	3.93	23.6	39.63	2.99573	14.36
39	大庆市	2012	0	0	0	6.82854	11.5842	0.0078	3.94	23.69	43	2.63906	15.27
39	大庆市	2013	0	1	0	6.97658	11.6722	0.0087	3.94	24.88	48	3.13549	16.44
39	大庆市	2014	0	1	0	6.95879	11.7399	0.0103	3.96	25.51	53	3.43399	19.76
39	大庆市	2015	0	1	0	6.89853	11.8122	0.016	4.2	26.77	54	3.46574	28.59
39	大庆市	2016	0	1	0	6.92071	11.8761	0.0166	4.22	26.53	61	3.55535	36.76
39	大庆市	2017	0	1	0	6.71883	11.9531	0.0148	4.23	26.36	52	3.52636	35.51
39	大庆市	2018	0	1	0	6.69996	12.017	0.0097	4.25	26.82	75	3.43399	38.92
39	大庆市	2019	0	1	0	6.83068	12.0771	0.002	4.27	27	68	3.09104	38.82
39	大庆市	2020	0	1	0	6.85245	12.1106	0.0015	4.28	27.32	71.34	3.52636	42.68
40	伊春市	2005	0	0	0	8.51575	9.10209	0.0048	4.44	6.29	3.47	0	37.38
40	伊春市	2006	0	0	0	8.56578	9.20012	0.0059	4.44	7.34	5.46	0	37.47
40	伊春市	2007	0	0	0	8.49606	9.29361	0.0059	4.44	7.73	6.46	0.693147	36.9
40	伊春市	2008	0	0	0	8.43693	9.39164	0.0057	4.45	9.19	8.2	0	36.95
40	伊春市	2009	0	0	0	8.44723	9.48786	0.0058	4.45	8.43	10.1	0	31.87
40	伊春市	2010	0	0	0	8.37906	9.59761	0.0122	4.45	11.94	35	0	30.41
40	伊春市	2011	0	0	0	8.14464	9.70647	0.0132	4.45	9.68	35	0	30.43
40	伊春市	2012	0	0	0	8.09726	9.8045	0.0136	4.46	9.88	52	0	30.95
40	伊春市	2013	0	1	0	8.24693	9.89251	0.0139	4.47	11.17	52	0.693147	32.35
40	伊春市	2014	0	1	0	8.2086	9.96017	0.0023	4.47	11.74	17	0.693147	34.9
40	伊春市	2015	0	1	0	8.10621	10.0325	0.0027	4.45	11.94	19	0	38.4
40	伊春市	2016	0	1	0	8.10112	10.0964	0.0013	4.45	12.61	18	0.693147	38.03
40	伊春市	2017	0	1	0	7.89449	10.1734	0.0012	4.44	13.04	22	1.79176	42.21
40	伊春市	2018	0	1	0	7.88113	10.2373	0.0015	4.44	13.4	29	1.38629	40.51
40	伊春市	2019	0	1	0	7.87124	10.2974	0.0012	4.44	10.2	38	0	43.19
40	伊春市	2020	0	1	0	7.88978	10.3309	0.0012	4.44	18.62	44.57	0.693147	43.2
41	黑河市	2005	0	0	0	8.70418	8.83594	0.0079	4	6.21	11.9	0	46.15
41	黑河市	2006	0	0	0	8.72331	8.93397	0.0062	4.01	9.64	12.4	0	45.93
41	黑河市	2007	0	0	0	8.67144	9.02746	0.0116	4.02	9.46	7.4	0	42.69
41	黑河市	2008	0	0	0	8.61172	9.1255	0.0139	4.02	9.44	8.1	0	39.53
41	黑河市	2009	0	0	0	8.63884	9.22171	0.0133	4.03	7.91	8.79	0	39.42
41	黑河市	2010	0	0	0	8.59118	9.33147	0.0253	4.03	8.07	9.97	0	38.09
41	黑河市	2011	0	0	0	8.38	9.44032	0.0239	4.03	8.22	13.54	0	34.34
41	黑河市	2012	0	0	0	8.35828	9.53835	0.0236	4.05	8.24	17	1.09861	33.01
41	黑河市	2013	0	1	0	8.51241	9.62636	0.0251	4.05	7.94	20	0	34.59
41	黑河市	2014	0	1	0	8.46694	9.69402	0.0267	4.06	7.8	22	0	35.84
41	黑河市	2015	0	1	0	8.36348	9.76634	0.0192	4.03	8.95	24	1.09861	36.51
41	黑河市	2016	0	1	0	8.35811	9.83026	0.0175	4.06	9.68	88	1.38629	37.7
41	黑河市	2017	0	1	0	8.14845	9.90722	0.0145	4.09	9.73	24	0	65.67
41	黑河市	2018	0	1	0	8.13464	9.97113	0.0144	4.12	10	30	0	40.06
41	黑河市	2019	0	1	0	8.12519	10.0313	0.0119	4.15	10.39	36	0	45.4
41	黑河市	2020	0	1	0	8.14415	10.0647	0.0001	4.18	10.85	38.76	0.693147	42.44
42	绥化市	2005	0	0	0	8.43546	8.73938	0.0043	3.26	2.15	9.8	0.693147	41.71
42	绥化市	2006	0	0	0	8.43944	8.83741	0.0048	3.26	2.15	10.1	0.693147	42.63
42	绥化市	2007	0	0	0	8.38094	8.9309	0.0045	3.26	11.38	13.75	0.693147	41.85
42	绥化市	2008	0	0	0	8.32421	9.02893	0.0039	3.27	11.82	17.91	1.09861	41.75
42	绥化市	2009	0	0	0	8.34174	9.12515	0.0043	3.27	24.02	18.14	1.38629	41.15
42	绥化市	2010	0	0	0	8.27814	9.2349	0.0096	3.27	25.46	19.43	0	38.84
42	绥化市	2011	0	0	0	8.04669	9.34376	0.009	3.27	25.72	23.32	1.38629	35.33
42	绥化市	2012	0	0	0	8.0013	9.44179	0.0089	3.28	25.96	31	1.09861	33.06
42	绥化市	2013	0	1	0	8.15094	9.5298	0.0099	3.27	26.47	42	1.09861	34.31
42	绥化市	2014	0	1	0	8.10854	9.59746	0.012	3.27	27.29	44	1.09861	33.35
42	绥化市	2015	0	1	0	8.00745	9.66978	0.0131	3.57	3.04	39	1.38629	33.97
42	绥化市	2016	0	1	0	8.00653	9.7337	0.0148	3.62	3.11	44.22	1.79176	35.56
42	绥化市	2017	0	1	0	7.80024	9.81066	0.0195	3.66	2.85	200.11	2.19722	28.15
42	绥化市	2018	0	1	0	7.78597	9.87457	0.0004	3.7	2.59	356	1.38629	38.76
42	绥化市	2019	0	1	0	7.77533	9.93472	0.0005	3.74	2.33	76	0.693147	42.92
42	绥化市	2020	0	1	0	7.79316	9.96816	0.0009	3.78	4.68	87.12	1.09861	40
43	南京市	2005	0	0	0	7.45155	10.6186	0.0475	4.33	14.47	62.35	4.43082	46.9
43	南京市	2006	0	0	0	7.41573	10.7487	0.0427	4.34	14.09	67.48	4.70048	48.01
43	南京市	2007	0	0	0	7.35379	10.8789	0.0432	4.34	14.96	85.44	4.98361	48.42
43	南京市	2008	0	0	0	7.31013	10.9913	0.0429	4.34	16.27	110.74	5.48894	49.99
43	南京市	2009	0	0	0	7.2524	11.1028	0.0386	4.35	17.06	142.1	5.67675	51.31
43	南京市	2010	0	0	0	7.21411	11.2153	0.0362	4.36	17.46	147.75	5.90263	51.85
43	南京市	2011	0	0	0	7.22482	11.3069	0.0365	4.38	18.96	247.36	6.35263	52.4
43	南京市	2012	0	0	0	7.13782	11.3885	0.0357	4.38	20.65	205	6.72263	53.4
43	南京市	2013	0	1	0	7.03948	11.471	0.0305	4.39	19.84	215	6.92854	54.38
43	南京市	2014	0	1	0	6.9838	11.5434	0.0231	4.39	20.8	227	6.88857	56.49
43	南京市	2015	0	1	0	6.85754	11.6185	0.0222	4.4	21.81	242	7.09257	57.32
43	南京市	2016	0	1	0	6.80667	11.688	0.023	4.41	22.1	374	7.33237	58.39
43	南京市	2017	0	1	0	6.73853	11.751	0.0204	4.41	22.42	457	7.50769	59.73
43	南京市	2018	0	1	0	6.67507	11.812	0.0207	4.41	22.82	452	7.6014	61.04
43	南京市	2019	0	1	0	6.61913	11.8665	0.0203	4.46	22.98	537	7.26892	62.02
43	南京市	2020	0	1	0	6.58418	11.9009	0.0199	4.46	23.61	619.89	7.50714	62.81
44	无锡市	2005	1	0	0	7.16139	11.0402	0.0578	4.2	20.64	48.5	3.04452	37.81
44	无锡市	2006	1	0	0	7.18598	11.1704	0.065	4.21	21.12	56.76	3.21888	38.8
44	无锡市	2007	1	0	0	7.12749	11.3005	0.0559	4.21	21.56	65.35	3.61092	40.1
44	无锡市	2008	1	0	0	7.11188	11.4129	0.0489	4.21	21.98	95.8	3.66356	40.95
44	无锡市	2009	1	0	0	7.05389	11.5245	0.0438	4.22	22.59	117.02	4.23411	41.3
44	无锡市	2010	1	0	0	7.02005	11.6369	0.0376	4.25	23.39	132.47	4.70953	42.8
44	无锡市	2011	1	0	0	7.02551	11.7286	0.032	4.28	24.35	152.23	5.2832	44.03
44	无锡市	2012	1	0	0	6.93561	11.8102	0.033	4.29	24.62	141	5.70044	45.17
44	无锡市	2013	1	1	1	6.8324	11.8927	0.025	4.3	25.06	144	5.92693	46.02
44	无锡市	2014	1	1	1	6.74838	11.965	0.0219	4.31	25.28	153	5.8944	48.4
44	无锡市	2015	1	1	1	6.61112	12.0401	0.0244	4.32	26.5	163	6.20254	49.11
44	无锡市	2016	1	1	1	6.55205	12.1096	0.0258	4.33	26.39	270	6.34564	51.34
44	无锡市	2017	1	1	1	6.47128	12.1726	0.0232	4.33	27.07	298	6.29711	57.86
44	无锡市	2018	1	1	1	6.39505	12.2337	0.0222	4.33	27.17	333	6.32794	51.14
44	无锡市	2019	1	1	1	6.32623	12.2882	0.0213	4.41	27.1	326	5.76205	51.48
44	无锡市	2020	1	1	1	6.27826	12.3226	0.0191	4.42	27.02	360	5.96101	52.47
45	常州市	2005	1	0	0	7.45919	10.3734	0.0453	4.1	17.91	23.23	1.94591	34.58
45	常州市	2006	1	0	0	7.50157	10.5035	0.0622	4.1	9.7	29.19	2.63906	35.85
45	常州市	2007	1	0	0	7.47791	10.6337	0.0638	4.11	10	42.51	2.48491	36.96
45	常州市	2008	1	0	0	7.4628	10.7461	0.0632	4.11	11.54	58.26	3.46574	37.98
45	常州市	2009	1	0	0	7.40529	10.8577	0.0613	4.11	12.39	82.03	3.89182	39.62
45	常州市	2010	1	0	0	7.37727	10.9701	0.053	4.15	13.27	78.25	4.2485	41.43
45	常州市	2011	1	0	0	7.38334	11.0618	0.0536	4.18	14.11	96.1	4.68213	42.4
45	常州市	2012	1	0	0	7.297	11.1434	0.0527	4.19	14.97	101	5.25227	43.9
45	常州市	2013	1	1	1	7.19805	11.2259	0.049	4.21	16.05	108	5.3033	45.22
45	常州市	2014	1	1	1	7.11904	11.2982	0.0305	4.23	16.82	117	5.73979	48.05
45	常州市	2015	1	1	1	6.98665	11.3733	0.0211	4.25	15.22	124	5.88888	49.51
45	常州市	2016	1	1	1	6.94641	11.4428	0.0301	4.26	16.55	195	6.21261	50.9
45	常州市	2017	1	1	1	6.87109	11.5058	0.0223	4.27	16.52	232	6.08222	49.5
45	常州市	2018	1	1	1	6.8004	11.5669	0.0236	4.28	16.11	237	6.05444	51.5
45	常州市	2019	1	1	1	6.73721	11.6214	0.0247	4.32	16.26	264	5.49306	50.19
45	常州市	2020	1	1	1	6.69497	11.6558	0.0241	4.35	18.19	310.43	5.57215	51.57
46	苏州市	2005	0	0	0	7.44629	10.8998	0.1025	4.17	19.01	70.48	2.56495	31.2
46	苏州市	2006	0	0	0	7.48269	11.0299	0.0988	4.18	21.65	71.89	2.70805	32.66
46	苏州市	2007	0	0	0	7.4421	11.1601	0.091	4.18	22.7	111.34	3.13549	34.56
46	苏州市	2008	0	0	0	7.39538	11.2725	0.0828	4.19	23.49	152.81	3.46574	36.36
46	苏州市	2009	0	0	0	7.33753	11.3841	0.0726	4.19	23.92	185.21	4.34381	39.41
46	苏州市	2010	0	0	0	7.31365	11.4965	0.061	4.25	24.45	188.47	4.52179	41.38
46	苏州市	2011	0	0	0	7.32255	11.5882	0.0529	4.27	24.83	220.53	5.14166	42.75
46	苏州市	2012	0	0	0	7.23441	11.6697	0.0475	4.28	23.4	252	5.83481	44.24
46	苏州市	2013	0	1	0	7.13305	11.7522	0.0404	4.29	24.05	273	6.2106	45.73
46	苏州市	2014	0	1	0	7.06636	11.8245	0.0366	4.3	24.47	296	6.18621	48.43
46	苏州市	2015	0	1	0	6.95021	11.8997	0.0268	4.32	25.01	320	6.64509	49.94
46	苏州市	2016	0	1	0	6.89801	11.9692	0.027	4.32	30.69	472	7.01751	51.54
46	苏州市	2017	0	1	0	6.81748	12.0322	0.0172	4.33	30.68	616	7.02287	50.3
46	苏州市	2018	0	1	0	6.75952	12.0933	0.0167	4.33	30.91	588	7.10332	50.81
46	苏州市	2019	0	1	0	6.71936	12.1477	0.0167	4.4	30.37	667	6.43775	51.51
46	苏州市	2020	0	1	0	6.70578	12.1821	0.0179	4.4	29.65	774.81	6.62804	52.49
47	连云港市	2005	0	0	0	8.31202	9.21064	0.0486	3.62	13.67	10.16	0	35.33
47	连云港市	2006	0	0	0	8.31166	9.34079	0.0511	3.66	31.54	13.29	0.693147	35.95
47	连云港市	2007	0	0	0	8.28531	9.47094	0.087	3.7	36.57	16.06	0	36.24
47	连云港市	2008	0	0	0	8.2312	9.58338	0.085	3.74	18.78	25.88	1.38629	36.3
47	连云港市	2009	0	0	0	8.17696	9.69492	0.0755	3.77	17.88	62.16	1.79176	37.3
47	连云港市	2010	0	0	0	8.14065	9.80735	0.0609	3.95	17.54	44.27	1.79176	39.02
47	连云港市	2011	0	0	0	8.14582	9.89902	0.0272	3.97	17.53	53.34	2.89037	39.14
47	连云港市	2012	0	0	0	8.06247	9.9806	0.0285	4	17.7	59	2.83321	39.6
47	连云港市	2013	0	1	0	7.96609	10.0631	0.0295	4.02	17.8	64	3.49651	40.26
47	连云港市	2014	0	1	0	7.91076	10.1354	0.0301	4.04	8.1	68	3.09104	41.42
47	连云港市	2015	0	1	0	7.77515	10.2105	0.024	4.07	10.82	73	3.58352	42.53
47	连云港市	2016	0	1	0	7.73381	10.2801	0.0161	4.1	11.25	115	3.80666	43.13
47	连云港市	2017	0	1	0	7.67864	10.343	0.0166	4.12	12.1	146	4.00733	43.9
47	连云港市	2018	0	1	0	7.62795	10.4041	0.015	4.14	11.27	151	3.93183	44.69
47	连云港市	2019	0	1	0	7.58458	10.4586	0.0136	4.11	11.78	175	3.78419	45.03
47	连云港市	2020	0	1	0	7.56201	10.493	0.0135	4.12	12.24	183.74	3.55535	46.35
48	淮安市	2005	0	0	0	8.12712	9.32848	0.007	3.61	3.65	11.72	1.38629	33.14
48	淮安市	2006	0	0	0	8.10326	9.45863	0.0139	3.65	4.45	11.84	2.07944	34.11
48	淮安市	2007	0	0	0	8.02616	9.58878	0.0272	3.68	4.77	16.94	2.48491	34.79
48	淮安市	2008	0	0	0	7.96947	9.70122	0.0339	3.72	5.28	21.93	2.07944	35
48	淮安市	2009	0	0	0	7.91433	9.81276	0.0333	3.76	6.01	28.56	3.17805	36.49
48	淮安市	2010	0	0	0	7.89746	9.92519	0.05	3.93	7.51	29.49	2.56495	39.26
48	淮安市	2011	0	0	0	7.94052	10.0169	0.0603	3.95	8.48	39.28	3.21888	39.78
48	淮安市	2012	0	0	0	7.87361	10.0984	0.0688	3.98	9.31	48	3.29584	40.8
48	淮安市	2013	0	1	0	7.77513	10.1809	0.0365	4.01	9.79	54	3.46574	41.75
48	淮安市	2014	0	1	0	7.70356	10.2533	0.0303	4.03	9.98	59	3.21888	44.08
48	淮安市	2015	0	1	0	7.57083	10.3284	0.0287	4.06	10.14	64	3.2581	45.93
48	淮安市	2016	0	1	0	7.51864	10.3979	0.0265	4.09	10.44	111	3.66356	47.74
48	淮安市	2017	0	1	0	7.45099	10.4609	0.023	4.12	11	146	3.61092	47.65
48	淮安市	2018	0	1	0	7.40401	10.522	0.0226	4.13	11.27	152	3.97029	48.16
48	淮安市	2019	0	1	0	7.37142	10.5765	0.0189	4.16	12.13	179	3.66356	48.25
48	淮安市	2020	0	1	0	7.36203	10.6109	0.0172	4.19	12.31	214.67	4.07754	49.29
49	盐城市	2005	0	0	0	7.86508	9.46529	0.013	3.72	5.22	14.89	0.693147	33.26
49	盐城市	2006	0	0	0	7.86803	9.59544	0.0216	3.75	5.52	16.34	1.09861	33.42
49	盐城市	2007	0	0	0	7.80962	9.72559	0.0431	3.78	6.44	24.65	1.09861	34.07
49	盐城市	2008	0	0	0	7.75784	9.83803	0.0402	3.8	7.27	28.7	2.07944	34.28
49	盐城市	2009	0	0	0	7.70447	9.94957	0.0372	3.84	7.72	42.87	2.77259	34.58
49	盐城市	2010	0	0	0	7.70203	10.062	0.0369	3.95	8.27	58.69	2.63906	36.95
49	盐城市	2011	0	0	0	7.78424	10.1537	0.0383	3.99	9.7	87.28	2.94444	37.82
49	盐城市	2012	0	0	0	7.72716	10.2353	0.0422	4.02	9.84	83	3.68888	38.17
49	盐城市	2013	0	1	0	7.63628	10.3177	0.027	4.05	10	87	4.23411	38.85
49	盐城市	2014	0	1	0	7.56044	10.3901	0.0169	4.07	13.8	92	3.85015	40.77
49	盐城市	2015	0	1	0	7.44295	10.4652	0.0122	4.1	11.96	98	4.02535	42.08
49	盐城市	2016	0	1	0	7.41065	10.5347	0.0107	4.12	12.83	174	4.86753	43.53
49	盐城市	2017	0	1	0	7.35204	10.5977	0.0103	4.14	13.43	222	5.15906	46.1
49	盐城市	2018	0	1	0	7.29799	10.6588	0.0114	4.16	14.02	229	5.37528	45.15
49	盐城市	2019	0	1	0	7.25135	10.7133	0.0111	4.14	14.48	282	5.11799	47.54
49	盐城市	2020	0	1	0	7.22559	10.7477	0.0111	4.16	14.59	343.09	5.15906	48.93
50	扬州市	2005	0	0	0	7.84173	9.92275	0.046	3.88	15.78	31.44	1.38629	34.01
50	扬州市	2006	0	0	0	7.839	10.0529	0.054	3.9	8.77	31.79	2.3979	35
50	扬州市	2007	0	0	0	7.80917	10.1831	0.0486	3.92	9.66	33.11	2.30259	35.28
50	扬州市	2008	0	0	0	7.7583	10.2955	0.0746	3.94	10.81	39.93	2.3979	35.47
50	扬州市	2009	0	0	0	7.70072	10.407	0.0559	3.97	11.97	56.93	2.63906	36.06
50	扬州市	2010	0	0	0	7.66944	10.5195	0.0609	4.04	13.16	68.62	3.29584	37.62
50	扬州市	2011	0	0	0	7.68465	10.6111	0.0503	4.06	9.06	87.95	3.58352	38.7
50	扬州市	2012	0	0	0	7.60322	10.6927	0.0454	4.07	9.63	74	4.29046	40.01
50	扬州市	2013	0	1	0	7.50295	10.7752	0.0364	4.09	10.09	77	4.18965	41.02
50	扬州市	2014	0	1	0	7.425	10.8475	0.0233	4.11	10.21	83	4.14313	42.86
50	扬州市	2015	0	1	0	7.30594	10.9226	0.0137	4.14	10.49	88	4.29046	43.89
50	扬州市	2016	0	1	0	7.26468	10.9922	0.0188	4.17	11.16	147	4.81218	44.96
50	扬州市	2017	0	1	0	7.18542	11.0551	0.0155	4.19	11.35	185	4.95583	45.99
50	扬州市	2018	0	1	0	7.12856	11.1162	0.0154	4.21	11.99	181	5.22036	47.01
50	扬州市	2019	0	1	0	7.08858	11.1707	0.0165	4.24	12.5	185	5.23111	47.51
50	扬州市	2020	0	1	0	7.07409	11.2051	0.0159	4.26	13.02	208.2	5.28827	48.86
51	镇江市	2005	1	0	0	7.63873	10.2933	0.0552	4.07	15.31	14.73	1.94591	34.97
51	镇江市	2006	1	0	0	7.61833	10.4235	0.0558	4.08	13.48	18.08	2.07944	35.37
51	镇江市	2007	1	0	0	7.57995	10.5536	0.0584	4.09	13.93	25.49	2.48491	36.39
51	镇江市	2008	1	0	0	7.54896	10.666	0.0582	4.09	15.52	33.92	2.83321	36.48
51	镇江市	2009	1	0	0	7.49294	10.7776	0.0589	4.09	16.58	37.08	3.2581	37.32
51	镇江市	2010	1	0	0	7.47895	10.89	0.0536	4.13	17.61	43.22	3.29584	39.52
51	镇江市	2011	1	0	0	7.49274	10.9817	0.0492	4.14	18.45	45.37	4.33073	40.59
51	镇江市	2012	1	0	0	7.41056	11.0633	0.0524	4.16	19.08	60	4.79579	41.63
51	镇江市	2013	1	1	1	7.31502	11.1458	0.064	4.18	20.46	60	4.7362	42.66
51	镇江市	2014	1	1	1	7.25769	11.2181	0.0247	4.2	20.77	62	5.0689	46.12
51	镇江市	2015	1	1	1	7.12577	11.2932	0.0241	4.22	21.16	66	5.55683	46.9
51	镇江市	2016	1	1	1	7.08424	11.3627	0.0245	4.24	22.37	108	5.95064	47.62
51	镇江市	2017	1	1	1	7.03125	11.4257	0.022	4.26	23.03	137	5.81711	47.5
51	镇江市	2018	1	1	1	6.98267	11.4868	0.0147	4.27	24.23	133	5.87212	47.78
51	镇江市	2019	1	1	1	6.94136	11.5413	0.0111	4.36	25.33	162	5.26786	48.03
51	镇江市	2020	1	1	1	6.92078	11.5757	0.0122	4.38	25.73	190.08	5.24175	49.31
52	泰州市	2005	1	0	0	7.86567	9.76847	0.0448	3.8	13.52	20.69	1.60944	31.1
52	泰州市	2006	1	0	0	7.86097	9.89862	0.0512	3.83	17.23	14.24	2.19722	32.1
52	泰州市	2007	1	0	0	7.82443	10.0288	0.0518	3.86	17.37	23.66	2.07944	33.19
52	泰州市	2008	1	0	0	7.79187	10.1412	0.0514	3.89	14.87	34.42	1.09861	34.17
52	泰州市	2009	1	0	0	7.73468	10.2528	0.0434	3.93	16.01	39.12	2.70805	35.17
52	泰州市	2010	1	0	0	7.70845	10.3652	0.0439	4.02	17.08	50.42	2.70805	37.64
52	泰州市	2011	1	0	0	7.74357	10.4569	0.0368	4.04	20.01	46.99	3.04452	38.77
52	泰州市	2012	1	0	0	7.66478	10.5384	0.0334	4.06	20.81	71	3.2581	39.8
52	泰州市	2013	1	1	1	7.56852	10.6209	0.0266	4.08	13.47	74	3.49651	40.8
52	泰州市	2014	1	1	1	7.4917	10.6932	0.0173	4.1	13.6	75	3.58352	43.44
52	泰州市	2015	1	1	1	7.35771	10.7684	0.0187	4.12	14.8	79	3.52636	44.96
52	泰州市	2016	1	1	1	7.30932	10.8379	0.0228	4.15	15.4	135	4.45435	47
52	泰州市	2017	1	1	1	7.25226	10.9009	0.025	4.17	16.25	175	4.39445	47.3
52	泰州市	2018	1	1	1	7.19971	10.962	0.0203	4.19	17.05	166	5.09987	46.86
52	泰州市	2019	1	1	1	7.15454	11.0164	0.0199	4.2	18.05	206	4.2485	45.1
52	泰州市	2020	1	1	1	7.13022	11.0508	0.0203	4.22	19.1	240.11	4.81218	46.4
53	宿迁市	2005	0	0	0	8.31384	8.88017	0.0072	3.42	5.86	7.97	0.693147	30.07
53	宿迁市	2006	0	0	0	8.34416	9.01032	0.0083	3.48	6.42	4.33	0	31.58
53	宿迁市	2007	0	0	0	8.29482	9.14047	0.0096	3.53	6.91	9.33	0	32.01
53	宿迁市	2008	0	0	0	8.23185	9.2529	0.0098	3.58	7.32	13.9	0.693147	32.99
53	宿迁市	2009	0	0	0	8.17757	9.36445	0.0092	3.63	7.6	21.04	0	34.39
53	宿迁市	2010	0	0	0	8.14285	9.47688	0.0112	3.88	7.92	30.91	1.09861	37.39
53	宿迁市	2011	0	0	0	8.17097	9.56855	0.009	3.91	8.07	36.12	1.38629	37.6
53	宿迁市	2012	0	0	0	8.09611	9.65013	0.0185	3.93	9.34	45	2.56495	38
53	宿迁市	2013	0	1	0	8.01081	9.73263	0.018	3.96	10.23	51	2.48491	38.43
53	宿迁市	2014	0	1	0	7.97236	9.80495	0.0213	3.98	10.64	55	1.79176	38.9
53	宿迁市	2015	0	1	0	7.83621	9.88006	0.0091	4.02	11.16	58	2.77259	39.35
53	宿迁市	2016	0	1	0	7.80707	9.94958	0.0133	4.05	11.33	106	2.56495	39.81
53	宿迁市	2017	0	1	0	7.74962	10.0126	0.0091	4.07	11.48	137	2.83321	43.18
53	宿迁市	2018	0	1	0	7.69669	10.0737	0.0094	4.09	11.64	148	3.55535	42.55
53	宿迁市	2019	0	1	0	7.65116	10.1281	0.01	4.11	11.7	180	3.04452	46.8
53	宿迁市	2020	0	1	0	7.62647	10.1625	0.0111	4.13	12.17	221.57	3.46574	47.64
54	杭州市	2005	0	0	0	7.27763	10.7112	0.047	4.23	9.99	109.5	4.30407	44.09
54	杭州市	2006	0	0	0	7.28643	10.8272	0.0511	4.23	10.18	125.78	4.72739	45.1
54	杭州市	2007	0	0	0	7.23963	10.9467	0.0495	4.23	9.98	121.96	4.96981	45.85
54	杭州市	2008	0	0	0	7.18453	11.0292	0.0472	4.24	10.04	132.13	5.43808	46.29
54	杭州市	2009	0	0	0	7.17472	11.1043	0.0539	4.24	10.44	178.33	5.7869	49.33
54	杭州市	2010	0	0	0	7.13036	11.1942	0.0483	4.29	10.93	217.89	5.77765	48.69
54	杭州市	2011	0	0	0	7.08071	11.2534	0.0423	4.3	11.13	241.14	6.2653	49.27
54	杭州市	2012	0	0	0	7.02574	11.3097	0.0396	4.31	11.86	276	6.57786	50.94
54	杭州市	2013	0	1	0	6.87305	11.3708	0.0383	4.32	12.04	339	6.70686	52.93
54	杭州市	2014	0	1	0	6.80708	11.4272	0.0427	4.32	11.7	279	6.72623	55.25
54	杭州市	2015	0	1	0	6.66611	11.4874	0.0459	4.32	12.27	295	6.76273	58.24
54	杭州市	2016	0	1	0	6.64401	11.5447	0.0443	4.33	12.73	444	7.15462	60.89
54	杭州市	2017	0	1	0	6.55554	11.6039	0.0327	4.34	13.48	509	7.21524	64.54
54	杭州市	2018	0	1	0	6.51486	11.6565	0.0348	4.39	13.92	509	7.25912	63.9
54	杭州市	2019	0	1	0	6.45931	11.7053	0.0277	4.41	14.22	524	6.89366	66.17
54	杭州市	2020	0	1	0	6.44712	11.7251	0.0282	4.42	14.92	547.58	7.52023	68.04
55	宁波市	2005	0	0	0	7.4973	10.6955	0.0761	4.14	6.95	170.53	2.07944	39.83
55	宁波市	2006	0	0	0	7.49965	10.8115	0.0659	4.14	9.15	90.81	2.83321	40.06
55	宁波市	2007	0	0	0	7.43625	10.9311	0.0527	4.15	8.55	173.79	3.29584	40.31
55	宁波市	2008	0	0	0	7.38838	11.0135	0.0437	4.15	9.12	256.62	3.91202	40.36
55	宁波市	2009	0	0	0	7.37841	11.0887	0.0348	4.15	10.33	147.3	4.49981	41.2
55	宁波市	2010	0	0	0	7.345	11.1785	0.0297	4.22	10.65	172	4.77912	40.15
55	宁波市	2011	0	0	0	7.29002	11.2377	0.0292	4.23	12.72	238.02	5.3033	40.51
55	宁波市	2012	0	0	0	7.23813	11.2941	0.027	4.24	12.32	231	5.35186	42.49
55	宁波市	2013	0	1	0	7.08589	11.3552	0.0278	4.25	12.61	250	5.36129	43.64
55	宁波市	2014	0	1	0	7.02867	11.4116	0.0328	4.25	12.85	281	5.61677	44.07
55	宁波市	2015	0	1	0	6.88801	11.4717	0.0343	4.26	13.44	302	6.07074	45.24
55	宁波市	2016	0	1	0	6.8552	11.529	0.0361	4.28	16.77	336	6.22851	45.23
55	宁波市	2017	0	1	0	6.75203	11.5883	0.0259	4.28	14.34	384	6.12468	46.62
55	宁波市	2018	0	1	0	6.65456	11.6409	0.0277	4.33	12.88	420	6.27664	45.9
55	宁波市	2019	0	1	0	6.55904	11.6896	0.0137	4.35	13.99	426	5.87774	49.06
55	宁波市	2020	0	1	0	6.49303	11.7094	0.013	4.36	20.66	438.34	5.92693	51.38
56	温州市	2005	1	0	0	7.40261	9.9681	0.0181	4.1	9.05	122.53	1.94591	41.63
56	温州市	2006	1	0	0	7.39211	10.0841	0.0196	4.1	9.98	106.11	1.38629	41.66
56	温州市	2007	1	0	0	7.30111	10.2037	0.0122	4.1	11.18	93.26	2.30259	42.63
56	温州市	2008	1	0	0	7.25501	10.2862	0.0074	4.1	11.17	110.4	2.94444	43.76
56	温州市	2009	1	0	0	7.2461	10.3613	0.0063	4.11	12.05	439.6	3.3673	44.82
56	温州市	2010	1	0	0	7.19604	10.4511	0.004	4.19	16.05	172.77	3.63759	44.37
56	温州市	2011	1	0	0	7.13794	10.5103	0.0019	4.19	15.38	178.7	3.98898	45.34
56	温州市	2012	1	0	0	7.08518	10.5667	0.0068	4.2	16.46	202	4.31749	46.39
56	温州市	2013	1	1	1	6.93285	10.6278	0.0076	4.2	17.6	237	4.31749	46.78
56	温州市	2014	1	1	1	6.90951	10.6842	0.0077	4.21	18.32	261	4.48864	50.09
56	温州市	2015	1	1	1	6.78993	10.7443	0.0042	4.22	18.1	288	5.01728	53.4
56	温州市	2016	1	1	1	6.76707	10.8017	0.0033	4.23	19.06	321	5.39816	56.17
56	温州市	2017	1	1	1	6.6963	10.8609	0.0043	4.24	19.04	365	5.44242	58.76
56	温州市	2018	1	1	1	6.63203	10.9135	0.006	4.26	19.83	410	5.84644	58.02
56	温州市	2019	1	1	1	6.57055	10.9623	0.008	4.27	20.61	405	5.32301	55.14
56	温州市	2020	1	1	1	6.53947	10.9821	0.0214	4.28	20.8	401.83	6.23245	56.43
57	嘉兴市	2005	0	0	0	7.65676	10.4547	0.0805	3.85	11.45	41.45	1.09861	33.91
57	嘉兴市	2006	0	0	0	7.73829	10.5707	0.0708	3.87	8.89	42.53	1.38629	33.51
57	嘉兴市	2007	0	0	0	7.70036	10.6902	0.0594	3.9	9.55	47.62	2.30259	33.97
57	嘉兴市	2008	0	0	0	7.65238	10.7727	0.0511	3.91	10.47	54.14	2.48491	34.4
57	嘉兴市	2009	0	0	0	7.64252	10.8478	0.0475	3.94	10.86	64.67	2.99573	36.39
57	嘉兴市	2010	0	0	0	7.60543	10.9377	0.0462	3.98	11.63	78.1	3.29584	36.24
57	嘉兴市	2011	0	0	0	7.54472	10.9969	0.0404	4	12.53	91.99	3.52636	37.24
57	嘉兴市	2012	0	0	0	7.48562	11.0533	0.0384	4.01	13.21	112	4.2485	39.3
57	嘉兴市	2013	0	1	0	7.33234	11.1144	0.0424	4.04	13.91	132	3.95124	40.2
57	嘉兴市	2014	0	1	0	7.24985	11.1707	0.0462	4.08	14.32	142	4.21951	41.58
57	嘉兴市	2015	0	1	0	7.11827	11.2309	0.0494	4.11	15.02	148	4.74493	43.44
57	嘉兴市	2016	0	1	0	7.08757	11.2882	0.0485	4.14	15.14	164	4.99043	44.4
57	嘉兴市	2017	0	1	0	6.9945	11.3474	0.0433	4.17	15.82	175	5.17615	51.88
57	嘉兴市	2018	0	1	0	6.93079	11.4	0.0443	4.23	16.23	192	5.47227	43.77
57	嘉兴市	2019	0	1	0	6.88131	11.4488	0.0535	4.26	20.03	187	4.96284	43.89
57	嘉兴市	2020	0	1	0	6.86803	11.4686	0.2163	4.27	20.74	196.15	5.96615	45.83
58	湖州市	2005	0	0	0	7.95506	10.1278	0.0815	3.84	11.47	16.83	0.693147	35.39
58	湖州市	2006	0	0	0	7.94814	10.2438	0.0776	3.87	11.19	19.21	1.60944	34.2
58	湖州市	2007	0	0	0	7.89883	10.3634	0.0689	3.9	14.45	23.01	2.30259	34.94
58	湖州市	2008	0	0	0	7.84723	10.4459	0.0529	3.91	15.3	29.21	1.60944	34.66
58	湖州市	2009	0	0	0	7.83751	10.521	0.0503	3.93	16.58	39.49	2.63906	36.77
58	湖州市	2010	0	0	0	7.79298	10.6108	0.0466	3.97	17.28	48.52	2.99573	37.07
58	湖州市	2011	0	0	0	7.74154	10.67	0.0389	3.98	17.83	53.35	3.63759	38.56
58	湖州市	2012	0	0	0	7.68391	10.7264	0.0384	4.01	18.18	60	3.78419	39.37
58	湖州市	2013	0	1	0	7.53491	10.7875	0.0355	4.03	18.48	81	4.15888	40.17
58	湖州市	2014	0	1	0	7.47487	10.8439	0.0312	4.05	19.97	88	4.18965	42.77
58	湖州市	2015	0	1	0	7.3457	10.9041	0.0293	4.08	21.22	104	4.66344	44.87
58	湖州市	2016	0	1	0	7.30856	10.9614	0.0305	4.1	22.16	118	5.14166	46.29
58	湖州市	2017	0	1	0	7.22437	11.0206	0.0263	4.13	23.33	158	5.0876	50.75
58	湖州市	2018	0	1	0	7.17583	11.0732	0.0322	4.16	23.98	193	5.09375	48.46
58	湖州市	2019	0	1	0	7.12101	11.122	0.0423	4.18	24.63	204	4.52179	44.63
58	湖州市	2020	0	1	0	7.10438	11.1418	0.0246	4.18	25.29	222.28	4.63473	46.02
59	绍兴市	2005	0	0	0	7.41294	10.4128	0.0502	4.01	12.83	31.49	1.79176	33.26
59	绍兴市	2006	0	0	0	7.41612	10.5288	0.0452	4.03	16.97	36.03	1.79176	33.65
59	绍兴市	2007	0	0	0	7.36471	10.6484	0.0335	4.04	17.05	45.37	2.19722	33.95
59	绍兴市	2008	0	0	0	7.31439	10.7309	0.0258	4.05	17.16	53.14	2.30259	34.96
59	绍兴市	2009	0	0	0	7.30444	10.806	0.0233	4.06	17.49	73.28	3.3322	37.47
59	绍兴市	2010	0	0	0	7.25599	10.8958	0.0225	4.07	18.56	76.92	3.17805	38.6
59	绍兴市	2011	0	0	0	7.19332	10.955	0.0152	4.08	19.66	107.61	3.68888	39.78
59	绍兴市	2012	0	0	0	7.14411	11.0114	0.0163	4.1	19.88	126	4.14313	41.24
59	绍兴市	2013	0	1	0	6.99298	11.0725	0.0123	4.11	11.54	135	4.29046	42.12
59	绍兴市	2014	0	1	0	6.93366	11.1289	0.0098	4.13	11.98	154	4.43082	43.56
59	绍兴市	2015	0	1	0	6.79597	11.189	0.0137	4.15	11.81	165	4.94164	45.1
59	绍兴市	2016	0	1	0	6.76402	11.2464	0.0116	4.16	12.24	181	5.35186	45.59
59	绍兴市	2017	0	1	0	6.67168	11.3056	0.0167	4.18	12.34	201	5.32301	46.3
59	绍兴市	2018	0	1	0	6.62729	11.3582	0.0172	4.22	14.47	219	5.76519	48.16
59	绍兴市	2019	0	1	0	6.56884	11.407	0.0079	4.25	15.46	217	5.45104	48.46
59	绍兴市	2020	0	1	0	6.55489	11.4268	0.0079	4.26	17.1	224.45	5.65249	51.16
60	金华市	2005	1	0	0	7.6854	10.064	0.0347	4.02	7.12	29.17	0	40.69
60	金华市	2006	1	0	0	7.69877	10.18	0.0322	4.04	13.86	34.36	0.693147	40.58
60	金华市	2007	1	0	0	7.65445	10.2996	0.0254	4.06	14.31	46.01	1.38629	40.53
60	金华市	2008	1	0	0	7.60772	10.382	0.0208	4.06	14.53	56.1	2.30259	40.98
60	金华市	2009	1	0	0	7.59779	10.4572	0.0154	4.07	14.64	75.82	2.48491	43.04
60	金华市	2010	1	0	0	7.54858	10.547	0.011	4.08	14.92	91.44	2.63906	43.41
60	金华市	2011	1	0	0	7.50425	10.6062	0.006	4.09	15.15	113.23	2.99573	44.2
60	金华市	2012	1	0	0	7.46046	10.6626	0.0065	4.12	16.02	132	3.63759	45.43
60	金华市	2013	1	1	1	7.30839	10.7237	0.0051	4.13	16.61	165	3.78419	46.4
60	金华市	2014	1	1	1	7.30729	10.7801	0.0054	4.15	17.45	195	3.61092	48.67
60	金华市	2015	1	1	1	7.18773	10.8402	0.0052	4.17	17.94	196	4.09434	50.32
60	金华市	2016	1	1	1	7.19044	10.8975	0.0065	4.19	18.65	207	4.70048	51.38
60	金华市	2017	1	1	1	7.10588	10.9568	0.0071	4.2	20.77	254	4.80402	55.6
60	金华市	2018	1	1	1	7.02774	11.0093	0.0053	4.2	21.27	287	5.24702	54.12
60	金华市	2019	1	1	1	6.95231	11.0581	0.0033	4.21	23.44	305	5.5835	56.6
60	金华市	2020	1	1	1	6.90721	11.0779	0.0045	4.22	25.6	301.94	5.98896	58.1
61	衢州市	2005	0	0	0	7.86968	9.50308	0.0075	3.62	7.12	14.02	1.38629	38.75
61	衢州市	2006	0	0	0	7.84244	9.61909	0.008	3.66	8.32	16.64	0	37.49
61	衢州市	2007	0	0	0	7.79251	9.73865	0.0075	3.7	8.08	18.95	1.60944	35.93
61	衢州市	2008	0	0	0	7.7371	9.82115	0.0068	3.71	8.51	15.67	1.79176	34.56
61	衢州市	2009	0	0	0	7.72714	9.89626	0.007	3.72	8.94	17.35	2.19722	37.69
61	衢州市	2010	0	0	0	7.67695	9.9861	0.0054	3.79	9.33	23.03	2.30259	36.58
61	衢州市	2011	0	0	0	7.62548	10.0453	0.0031	3.8	9.61	28.12	2.83321	36.15
61	衢州市	2012	0	0	0	7.57509	10.1017	0.0032	3.84	9.77	36	3.04452	38.69
61	衢州市	2013	0	1	0	7.42392	10.1628	0.0038	3.86	11.12	43	2.94444	39.52
61	衢州市	2014	0	1	0	7.3718	10.2192	0.0039	3.89	13.11	51	3.3673	42.47
61	衢州市	2015	0	1	0	7.23462	10.2793	0.0034	3.92	13.58	57	3.17805	45.97
61	衢州市	2016	0	1	0	7.19698	10.3366	0.0034	3.98	14.22	54	3.66356	47.84
61	衢州市	2017	0	1	0	7.12179	10.3959	0.0036	4.02	14.47	84	3.97029	50.7
61	衢州市	2018	0	1	0	7.08433	10.4485	0.0035	4.02	14.89	90	4.09434	49.5
61	衢州市	2019	0	1	0	7.04807	10.4972	0.0034	4.04	15.82	88	3.49651	53.11
61	衢州市	2020	0	1	0	7.04213	10.517	0.0026	4.05	16.04	93.76	4.04305	54.12
62	台州市	2005	0	0	0	7.52146	10.0185	0.0162	3.93	12.74	43.19	1.94591	39.22
62	台州市	2006	0	0	0	7.52642	10.1345	0.0166	3.93	12.15	46.06	1.09861	39.3
62	台州市	2007	0	0	0	7.48195	10.2541	0.0132	3.93	14.1	46.12	1.60944	39.55
62	台州市	2008	0	0	0	7.4439	10.3366	0.0083	3.93	13.79	55.82	2.19722	40.41
62	台州市	2009	0	0	0	7.43405	10.4117	0.0063	3.95	14.81	75.26	3.13549	41.68
62	台州市	2010	0	0	0	7.38279	10.5015	0.0036	4.02	15.11	86.36	2.63906	41.69
62	台州市	2011	0	0	0	7.33193	10.5607	0.0033	4.03	16.44	112.66	3.68888	42.64
62	台州市	2012	0	0	0	7.2795	10.6171	0.0102	4.04	16.56	127	4.14313	44.34
62	台州市	2013	0	1	0	7.12718	10.6782	0.0077	4.06	17.25	151	4.06044	45.17
62	台州市	2014	0	1	0	7.12457	10.7346	0.0051	4.09	17.93	168	3.93183	47.02
62	台州市	2015	0	1	0	7.01182	10.7948	0.0021	4.1	18	179	4.12713	49.42
62	台州市	2016	0	1	0	6.98345	10.8521	0.006	4.12	18.18	208	4.67283	49.98
62	台州市	2017	0	1	0	6.89021	10.9113	0.0066	4.13	14.61	226	4.91265	52.53
62	台州市	2018	0	1	0	6.8567	10.9639	0.0041	4.11	17.53	245	5.60212	49.8
62	台州市	2019	0	1	0	6.82445	11.0127	0.0084	4.12	17.87	253	5.33272	48.93
62	台州市	2020	0	1	0	6.82178	11.0325	0.0311	4.13	19.48	261.19	5.63121	50.73
63	丽水市	2005	0	0	0	7.82571	9.40829	0.0051	3.62	7.66	11.6	0	40.85
63	丽水市	2006	0	0	0	7.82728	9.52429	0.0042	3.66	8.11	14.2	0	41.31
63	丽水市	2007	0	0	0	7.77789	9.64385	0.0038	3.71	9.42	15.53	1.09861	41.85
63	丽水市	2008	0	0	0	7.75986	9.72635	0.0035	3.73	10.27	17.02	0	40.46
63	丽水市	2009	0	0	0	7.75093	9.80146	0.0036	3.73	10.35	19.33	1.38629	41.49
63	丽水市	2010	0	0	0	7.6997	9.8913	0.0037	3.88	10.61	25.05	1.38629	40.97
63	丽水市	2011	0	0	0	7.66618	9.95051	0.0035	3.92	14.4	30.13	1.38629	40.57
63	丽水市	2012	0	0	0	7.62388	10.0069	0.0072	3.96	10.77	38	2.07944	40.85
63	丽水市	2013	0	1	0	7.47936	10.068	0.0079	3.99	10.68	45	1.94591	40.75
63	丽水市	2014	0	1	0	7.43073	10.1244	0.0105	4.01	10.83	51	2.70805	43.51
63	丽水市	2015	0	1	0	7.28727	10.1845	0.0129	4.03	10.99	57	2.70805	46.05
63	丽水市	2016	0	1	0	7.24001	10.2418	0.0127	4.06	11.37	66	2.89037	47.2
63	丽水市	2017	0	1	0	7.12205	10.3011	0.0116	4.09	13.37	77	3.7612	57.92
63	丽水市	2018	0	1	0	7.0673	10.3537	0.0053	4.09	15.9	88	3.43399	51.82
63	丽水市	2019	0	1	0	6.98936	10.4024	0.0057	4.11	16.52	99	3.04452	54.52
63	丽水市	2020	0	1	0	6.96701	10.4222	0.0176	4.12	18.17	102.19	3.3322	57.14
64	合肥市	2005	0	0	0	7.76649	9.85009	0.0384	3.93	15.94	49.5	2.70805	49.02
64	合肥市	2006	0	0	0	7.78741	9.97848	0.0525	3.98	16.02	23.99	2.48491	46.71
64	合肥市	2007	0	0	0	7.75104	10.1104	0.0353	4.02	17.9	27.5	3.55535	45.24
64	合肥市	2008	0	0	0	7.71884	10.2273	0.0234	4.05	17.76	32.47	3.63759	43.53
64	合肥市	2009	0	0	0	7.68301	10.3495	0.0279	4.08	18.91	41.21	3.95124	42.26
64	合肥市	2010	0	0	0	7.65286	10.4979	0.0349	4.14	20.05	53.76	4.00733	41.17
64	合肥市	2011	0	0	0	7.63493	10.6368	0.0314	4.17	21.36	77.6	4.7362	39.22
64	合肥市	2012	0	0	0	7.55024	10.7412	0.0248	4.2	21.85	93	5.15329	39.17
64	合肥市	2013	0	1	0	7.44815	10.8383	0.0248	4.22	22.72	103	5.44674	39.42
64	合肥市	2014	0	1	0	7.38669	10.9245	0.0261	4.24	23.84	111	5.60212	39.88
64	合肥市	2015	0	1	0	7.2482	11.0061	0.0287	4.25	25.29	187	5.86363	42.75
64	合肥市	2016	0	1	0	7.21873	11.0876	0.0313	4.28	26.32	217	6.40192	44.99
64	合肥市	2017	0	1	0	7.14476	11.1664	0.0273	4.3	34.47	258	6.53233	47.1
64	合肥市	2018	0	1	0	7.07627	11.2397	0.0284	4.32	28.72	315	6.73697	50.28
64	合肥市	2019	0	1	0	7.0142	11.3064	0.0251	4.33	29.38	348	6.30079	60.6
64	合肥市	2020	0	1	0	6.98427	11.3418	0.0257	4.41	29.63	396.32	6.67203	61.06
65	芜湖市	2005	1	0	0	7.79866	9.78414	0.0518	3.75	13.41	19.95	0.693147	39.3
65	芜湖市	2006	1	0	0	7.82045	9.91253	0.0556	3.86	13.47	13.32	1.38629	37.31
65	芜湖市	2007	1	0	0	7.76213	10.0444	0.0551	3.91	15.06	17.74	1.38629	37.21
65	芜湖市	2008	1	0	0	7.76319	10.1613	0.0478	3.95	15.1	18.3	0	34.13
65	芜湖市	2009	1	0	0	7.72704	10.2836	0.0458	3.99	19.86	24.58	2.63906	32.72
65	芜湖市	2010	1	0	0	7.72473	10.432	0.0428	4	23.16	25.23	3.58352	30.38
65	芜湖市	2011	1	0	0	7.75892	10.5709	0.0395	4.03	23.59	36.55	3.82864	27.66
65	芜湖市	2012	1	0	0	7.67331	10.6752	0.0438	4.06	24.11	44	4.26268	27.85
65	芜湖市	2013	1	1	1	7.55604	10.7724	0.0301	4.08	23.53	59	4.51086	27.75
65	芜湖市	2014	1	1	1	7.49194	10.8585	0.0538	4.11	23.02	63	4.35671	30.98
65	芜湖市	2015	1	1	1	7.36362	10.9401	0.0607	4.13	23.48	72	4.89035	37.92
65	芜湖市	2016	1	1	1	7.31881	11.0217	0.0647	4.15	24.21	86	5.34233	39.3
65	芜湖市	2017	1	1	1	7.20817	11.1005	0.059	4.18	24.55	92	5.2575	40.8
65	芜湖市	2018	1	1	1	7.10226	11.1737	0.0612	4.18	24.37	124	5.45959	43.77
65	芜湖市	2019	1	1	1	7.00199	11.2405	0.0562	4.2	24.88	135	4.96284	47.4
65	芜湖市	2020	1	1	1	6.93301	11.2758	0.0528	4.28	31.06	153.35	5.1985	48.07
66	蚌埠市	2005	1	0	0	8.01472	9.15536	0.0301	3.65	8.22	14.89	0	39.84
66	蚌埠市	2006	1	0	0	7.98942	9.28375	0.0311	3.75	10.37	11.36	0.693147	39.7
66	蚌埠市	2007	1	0	0	7.89531	9.41565	0.0334	3.77	10.86	14.15	0.693147	40.75
66	蚌埠市	2008	1	0	0	7.83527	9.53255	0.0325	3.81	11.79	16.79	0.693147	39.8
66	蚌埠市	2009	1	0	0	7.79828	9.65477	0.0309	3.84	12.24	15.96	1.09861	35.94
66	蚌埠市	2010	1	0	0	7.75574	9.80319	0.0283	3.81	12.81	20.16	2.19722	33.91
66	蚌埠市	2011	1	0	0	7.74529	9.94208	0.0409	3.84	13.96	80.33	2.83321	32.17
66	蚌埠市	2012	1	0	0	7.66439	10.0464	0.0566	3.88	15.41	31	3.43399	32.16
66	蚌埠市	2013	1	1	1	7.55196	10.1436	0.0608	3.91	15.52	37	3.49651	31.73
66	蚌埠市	2014	1	1	1	7.51313	10.2297	0.0673	3.93	15.91	41	3.04452	32.6
66	蚌埠市	2015	1	1	1	7.40453	10.3113	0.0539	3.96	16.69	49	3.3673	36.99
66	蚌埠市	2016	1	1	1	7.36539	10.3929	0.0754	3.98	16.75	59	4.35671	41.61
66	蚌埠市	2017	1	1	1	7.25331	10.4717	0.0394	4.01	26.43	69	3.7612	42.9
66	蚌埠市	2018	1	1	1	7.14588	10.545	0.0352	4.05	18.35	84	4.23411	43.42
66	蚌埠市	2019	1	1	1	7.04398	10.6117	0.0359	4.07	21.98	92	3.80666	47.5
66	蚌埠市	2020	1	1	1	6.97327	10.647	0.0273	4.01	22.44	103.88	3.58352	47.67
67	淮南市	2005	1	0	0	8.28343	9.32652	0.0448	4	4.87	8.82	0.693147	35.63
67	淮南市	2006	1	0	0	8.31627	9.45492	0.0461	4.1	5.2	5.82	0	34.86
67	淮南市	2007	1	0	0	8.2457	9.58682	0.0301	4.11	5.71	8.01	0	35.35
67	淮南市	2008	1	0	0	8.1803	9.70371	0.0157	4.14	6.1	8.73	1.09861	30.21
67	淮南市	2009	1	0	0	8.14394	9.82593	0.0161	4.16	5.76	12.5	0.693147	29
67	淮南市	2010	1	0	0	8.10457	9.97435	0.0108	4.14	5.83	17.21	1.38629	27.8
67	淮南市	2011	1	0	0	8.08281	10.1132	0.0114	4.15	5.89	23.4	2.48491	27.09
67	淮南市	2012	1	0	0	7.9889	10.2176	0.0151	4.18	7.16	28	2.63906	28.16
67	淮南市	2013	1	1	1	7.87707	10.3147	0.0177	4.2	8.2	32	3.17805	29.87
67	淮南市	2014	1	1	1	7.82628	10.4009	0.0158	4.22	8.1	37	3.2581	33.78
67	淮南市	2015	1	1	1	7.65577	10.4825	0.015	4.11	8.77	45	3.71357	39.53
67	淮南市	2016	1	1	1	7.59146	10.5641	0.0161	4.13	9.79	59	4.23411	40.55
67	淮南市	2017	1	1	1	7.48341	10.6429	0.0143	4.15	10.61	68	4.20469	41.3
67	淮南市	2018	1	1	1	7.38023	10.7161	0.0173	4.16	10.88	80	4.02535	42.63
67	淮南市	2019	1	1	1	7.28285	10.7829	0.0167	4.18	11.4	87	3.61092	49.27
67	淮南市	2020	1	1	1	7.21692	10.8182	0.0179	4.11	12.6	94.73	3.3673	50.04
68	马鞍山市	2005	0	0	0	7.83511	10.299	0.0104	3.79	12.15	10.51	0.693147	30.51
68	马鞍山市	2006	0	0	0	7.81159	10.4274	0.0157	3.91	12.53	6.27	0	31.42
68	马鞍山市	2007	0	0	0	7.71461	10.5593	0.0456	3.95	13.01	7.38	1.79176	30.31
68	马鞍山市	2008	0	0	0	7.68354	10.6762	0.0447	3.99	13	11.8	1.94591	28.18
68	马鞍山市	2009	0	0	0	7.64585	10.7985	0.0587	4.02	13.69	12.77	1.94591	29.61
68	马鞍山市	2010	0	0	0	7.61068	10.9469	0.0663	4.06	15.16	18.76	2.77259	27
68	马鞍山市	2011	0	0	0	7.59541	11.0858	0.0545	4.08	16.45	24.86	2.63906	26.07
68	马鞍山市	2012	0	0	0	7.50487	11.1901	0.0677	4.11	14.15	30	3.17805	27.73
68	马鞍山市	2013	0	1	0	7.39071	11.2872	0.0817	4.14	14.64	34	3.66356	29.34
68	马鞍山市	2014	0	1	0	7.31644	11.3734	0.0819	4.16	15.18	38	3.91202	31.88
68	马鞍山市	2015	0	1	0	7.15849	11.455	0.0921	4.18	16.84	43	4.00733	37.52
68	马鞍山市	2016	0	1	0	7.09129	11.5366	0.0975	4.2	5.95	51	4.75359	38.99
68	马鞍山市	2017	0	1	0	6.96394	11.6154	0.0867	4.22	17.92	56	4.94876	38.8
68	马鞍山市	2018	0	1	0	6.84001	11.6886	0.0891	4.22	18.77	70	4.91265	41.88
68	马鞍山市	2019	0	1	0	6.72027	11.7554	0.0877	4.24	19.79	77	4.47734	46.59
68	马鞍山市	2020	0	1	0	6.63018	11.7907	0.084	4.27	20.54	87.93	4.96284	47.65
69	铜陵市	2005	1	0	0	7.67384	10.1389	0.0266	4.11	9.31	2.46	0	34.77
69	铜陵市	2006	1	0	0	7.69312	10.2673	0.032	4.3	9.74	3.83	0.693147	30.14
69	铜陵市	2007	1	0	0	7.60301	10.3992	0.0292	4.3	10.45	5.04	0	29.6
69	铜陵市	2008	1	0	0	7.55129	10.5161	0.0421	4.32	10.8	5.5	0	30.3
69	铜陵市	2009	1	0	0	7.51358	10.6383	0.0517	4.34	10.59	9.6	0.693147	29.51
69	铜陵市	2010	1	0	0	7.4786	10.7867	0.045	4.3	10.62	9.81	0.693147	25.19
69	铜陵市	2011	1	0	0	7.47106	10.9256	0.0258	4.32	10.62	9.3	1.38629	23.36
69	铜陵市	2012	1	0	0	7.38093	11.03	0.0335	4.33	11.19	13	1.38629	24.66
69	铜陵市	2013	1	1	1	7.26338	11.1271	0.0358	4.35	11.08	17	2.48491	26.1
69	铜陵市	2014	1	1	1	7.19787	11.2133	0.0169	4.37	11.17	18	1.60944	26.98
69	铜陵市	2015	1	1	1	7.03952	11.2949	0.0159	3.97	11.83	21	2.48491	33.07
69	铜陵市	2016	1	1	1	6.99329	11.3765	0.0176	3.99	8.46	31	2.89037	35.38
69	铜陵市	2017	1	1	1	6.88602	11.4553	0.0157	4.02	9.81	82	2.89037	34
69	铜陵市	2018	1	1	1	6.78366	11.5285	0.0185	4.03	9.82	41	2.94444	37.66
69	铜陵市	2019	1	1	1	6.68714	11.5953	0.029	4.05	8.13	45	2.94444	48.19
69	铜陵市	2020	1	1	1	6.62212	11.6306	0.0283	4.19	15.59	54.62	3.2581	49
70	安庆市	2005	0	0	0	7.88645	8.93525	0.0084	3.42	9.38	5.62	0	38.09
70	安庆市	2006	0	0	0	7.87012	9.06364	0.0091	3.48	8.33	9.91	0.693147	38.63
70	安庆市	2007	0	0	0	7.8176	9.19554	0.0161	3.51	9.23	14.69	0.693147	39.51
70	安庆市	2008	0	0	0	7.76786	9.31244	0.0123	3.56	10.03	15.6	0	38.52
70	安庆市	2009	0	0	0	7.73084	9.43466	0.0146	3.6	11.97	19.61	0	34.59
70	安庆市	2010	0	0	0	7.68934	9.58308	0.0149	3.61	12.72	26.88	0.693147	31.23
70	安庆市	2011	0	0	0	7.68115	9.72197	0.0137	3.64	13.25	38.8	1.79176	29.8
70	安庆市	2012	0	0	0	7.60448	9.82633	0.015	3.68	13.68	40	2.07944	29.72
70	安庆市	2013	0	1	0	7.5008	9.92345	0.0193	3.71	14.73	52	2.30259	32.61
70	安庆市	2014	0	1	0	7.41083	10.0096	0.0107	3.74	15.2	54	2.19722	33.49
70	安庆市	2015	0	1	0	7.23723	10.0912	0.0083	3.83	15.86	55	3.3322	36.53
70	安庆市	2016	0	1	0	7.18215	10.1728	0.0082	3.85	17.9	74	3.04452	39.97
70	安庆市	2017	0	1	0	7.07329	10.2516	0.0074	3.98	18.36	88	3.3673	40.2
70	安庆市	2018	0	1	0	6.96925	10.3249	0.0091	3.9	18.82	113	4.20469	39.7
70	安庆市	2019	0	1	0	6.87096	10.3916	0.0091	3.91	19.95	125	3.46574	45.98
70	安庆市	2020	0	1	0	6.80407	10.4269	0.0091	4.03	21.6	139.18	3.55535	47.04
71	六安市	2005	0	0	0	8.16207	8.53582	0.0039	3.37	3.44	5.86	0	39.86
71	六安市	2006	0	0	0	8.18908	8.66421	0.0076	3.4	2.14	5.48	0	40.03
71	六安市	2007	0	0	0	8.1104	8.79612	0.0097	3.51	1.43	6.43	0	39.02
71	六安市	2008	0	0	0	8.059	8.91301	0.0141	3.57	1.8	9.99	0	37.22
71	六安市	2009	0	0	0	8.02278	9.03523	0.0134	3.61	2.01	12.64	0.693147	35.6
71	六安市	2010	0	0	0	7.9938	9.18365	0.0134	3.58	2.4	18.06	0	34.18
71	六安市	2011	0	0	0	8.00681	9.32254	0.017	3.62	5.53	24.4	1.09861	32.49
71	六安市	2012	0	0	0	7.95634	9.4269	0.0203	3.66	5.99	32	1.60944	32.24
71	六安市	2013	0	1	0	7.85312	9.52403	0.0182	3.69	6.4	40	2.30259	32.39
71	六安市	2014	0	1	0	7.76969	9.6102	0.0199	3.72	6.64	37	2.48491	32.89
71	六安市	2015	0	1	0	7.60817	9.69178	0.0247	3.76	7.37	52	2.56495	36.17
71	六安市	2016	0	1	0	7.55906	9.77337	0.0238	3.78	6.66	55	4.18965	37.39
71	六安市	2017	0	1	0	7.47083	9.85218	0.0244	3.82	13.94	70	3.46574	41.5
71	六安市	2018	0	1	0	7.38811	9.92543	0.0269	3.83	7.31	101	3.49651	44.12
71	六安市	2019	0	1	0	7.31186	9.99215	0.0236	3.85	7.45	114	3.46574	50.47
71	六安市	2020	0	1	0	7.26778	10.0275	0.0239	3.88	7.6	138.94	4.46591	49.34
72	池州市	2005	0	0	0	8.16712	9.07326	0.0275	3.56	2.16	4.33	0.693147	39.86
72	池州市	2006	0	0	0	8.18327	9.20165	0.0332	3.61	3.77	2.87	0	40
72	池州市	2007	0	0	0	8.26113	9.33356	0.0372	3.65	6.18	4.36	0	40.98
72	池州市	2008	0	0	0	8.28766	9.45045	0.0376	3.7	8.01	4.51	0.693147	38.8
72	池州市	2009	0	0	0	8.25151	9.57267	0.0332	3.74	8.3	6.95	0.693147	40.85
72	池州市	2010	0	0	0	8.23301	9.72109	0.0355	3.8	9.88	11.24	1.09861	38.2
72	池州市	2011	0	0	0	8.23773	9.85998	0.0305	3.83	10.52	12.58	0.693147	35.34
72	池州市	2012	0	0	0	8.14358	9.96434	0.0314	3.86	10.97	15	1.09861	36.19
72	池州市	2013	0	1	0	8.03431	10.0615	0.0343	3.89	11.06	18	2.3979	36.62
72	池州市	2014	0	1	0	7.94037	10.1476	0.0363	3.91	11.48	19	1.79176	39.6
72	池州市	2015	0	1	0	7.76752	10.2292	0.0413	3.93	11.52	23	2.30259	40.91
72	池州市	2016	0	1	0	7.69826	10.3108	0.0426	3.96	11.63	28	3.04452	44.15
72	池州市	2017	0	1	0	7.57126	10.3896	0.0388	3.98	11.81	35	2.48491	45.5
72	池州市	2018	0	1	0	7.44772	10.4629	0.0398	3.99	11.84	42	2.48491	46.77
72	池州市	2019	0	1	0	7.32841	10.5296	0.0336	4.01	12.21	49	1.09861	45.73
72	池州市	2020	0	1	0	7.23878	10.565	0.0342	4.09	12.26	57.6	1.94591	45.8
73	宣城市	2005	0	0	0	8.10216	9.18492	0.0109	3.55	3.02	3.62	0	40.74
73	宣城市	2006	0	0	0	8.10518	9.31331	0.0168	3.64	2.27	4.97	0.693147	41.02
73	宣城市	2007	0	0	0	8.10339	9.44522	0.0197	3.69	2.86	6.79	0	41.86
73	宣城市	2008	0	0	0	8.06477	9.56211	0.0193	3.73	3.61	7.05	0.693147	38.9
73	宣城市	2009	0	0	0	8.03005	9.68433	0.0232	3.77	6.17	11.77	1.09861	38.42
73	宣城市	2010	0	0	0	8.00598	9.83275	0.0265	3.77	6.27	20.79	0	35.95
73	宣城市	2011	0	0	0	8.0177	9.97164	0.0292	3.81	8.4	22.44	1.09861	32.68
73	宣城市	2012	0	0	0	7.94095	10.076	0.0359	3.84	9.51	26	1.38629	33.1
73	宣城市	2013	0	1	0	7.84341	10.1731	0.0411	3.87	10.05	33	1.38629	33.23
73	宣城市	2014	0	1	0	7.74671	10.2593	0.0466	3.9	11.19	36	2.30259	35.75
73	宣城市	2015	0	1	0	7.58899	10.3409	0.0531	3.92	4.66	43	2.99573	38.79
73	宣城市	2016	0	1	0	7.52307	10.4225	0.0565	3.95	12.68	51	3.52636	40.47
73	宣城市	2017	0	1	0	7.40998	10.5013	0.0507	3.98	13.43	63	3.58352	41
73	宣城市	2018	0	1	0	7.30146	10.5745	0.0587	4.01	14.19	77	3.61092	41.01
73	宣城市	2019	0	1	0	7.19842	10.6412	0.0536	4.03	14.6	86	2.19722	43.12
73	宣城市	2020	0	1	0	7.12648	10.6766	0.0524	4.12	14.94	106.23	3.68888	42.75
74	福州市	2005	0	0	0	7.30234	10.0124	0.035	4	9.76	55.81	2.56495	41.16
74	福州市	2006	0	0	0	7.28064	10.1434	0.031	4.02	9.94	62.18	3.04452	42.73
74	福州市	2007	0	0	0	7.17702	10.2762	0.0258	4.02	9.99	67.54	2.77259	43.17
74	福州市	2008	0	0	0	7.14652	10.3904	0.0299	4.05	10.64	61.32	3.21888	42.26
74	福州市	2009	0	0	0	7.12079	10.4993	0.0271	4.07	11.27	84.08	3.61092	48.15
74	福州市	2010	0	0	0	7.10355	10.6224	0.025	4.13	12.34	530	4.00733	46.06
74	福州市	2011	0	0	0	7.16013	10.7231	0.0215	4.15	11.41	133.27	4.5326	45.5
74	福州市	2012	0	0	0	7.07051	10.813	0.0198	4.17	13.34	173	5.05625	45.84
74	福州市	2013	0	1	0	6.98567	10.9037	0.0185	4.19	13.3	197	5.18178	45.8
74	福州市	2014	0	1	0	6.91622	10.9853	0.0185	4.2	13.22	208	5.18178	46.45
74	福州市	2015	0	1	0	6.75713	11.0576	0.0194	4.22	14.17	207	5.49306	48.66
74	福州市	2016	0	1	0	6.71677	11.1299	0.0203	4.23	15.9	245	5.86647	50.26
74	福州市	2017	0	1	0	6.66605	11.1985	0.0182	4.25	17.76	286	5.83188	52.54
74	福州市	2018	0	1	0	6.62008	11.2681	0.0068	4.25	14.19	350	6.01127	52.91
74	福州市	2019	0	1	0	6.58038	11.331	0.0058	4.26	14.75	370	5.70711	53.61
74	福州市	2020	0	1	0	6.57971	11.3557	0.0047	4.28	15.68	419.73	5.72685	56.07
75	厦门市	2005	0	0	0	6.9909	10.7086	0.0567	4.38	10.16	38.65	2.19722	43.05
75	厦门市	2006	0	0	0	7.02061	10.8396	0.0637	4.39	10.22	51.59	2.77259	44.53
75	厦门市	2007	0	0	0	7.00239	10.9724	0.0668	4.4	14.68	54.75	2.63906	45.57
75	厦门市	2008	0	0	0	6.93855	11.0866	0.0893	4.4	15.55	54.06	3.13549	46.18
75	厦门市	2009	0	0	0	6.91267	11.1954	0.0663	4.4	16.82	64.52	3.7612	51.56
75	厦门市	2010	0	0	0	6.8774	11.3185	0.0544	4.48	16.61	358	4.18965	49.15
75	厦门市	2011	0	0	0	6.90938	11.4193	0.0427	4.48	17.96	100.67	4.48864	47.95
75	厦门市	2012	0	0	0	6.80839	11.5091	0.0392	4.48	19.8	129	4.82831	50.33
75	厦门市	2013	0	1	0	6.71608	11.5999	0.0375	4.49	18.14	137	4.89784	51.6
75	厦门市	2014	0	1	0	6.61289	11.6815	0.0373	4.49	17.71	146	4.85981	54.67
75	厦门市	2015	0	1	0	6.44922	11.7538	0.0391	4.49	19.57	144	5.18178	55.71
75	厦门市	2016	0	1	0	6.40361	11.8261	0.0408	4.49	18.83	169	5.52146	58.57
75	厦门市	2017	0	1	0	6.39025	11.8947	0.0356	4.49	23.7	209	5.84932	56.4
75	厦门市	2018	0	1	0	6.35632	11.9642	0.0248	4.49	22.43	238	5.70378	58.16
75	厦门市	2019	0	1	0	6.32177	12.0272	0.023	4.49	22.32	236	5.43372	57.96
75	厦门市	2020	0	1	0	6.32292	12.0519	0.0247	4.49	13.46	266.25	5.68017	60.08
76	三明市	2005	0	0	0	7.58613	9.60972	0.005	3.74	8.9	18.69	1.09861	36.81
76	三明市	2006	0	0	0	7.55252	9.74075	0.0088	3.74	5.59	17.02	0	35.78
76	三明市	2007	0	0	0	7.48018	9.87353	0.0071	3.74	11.27	12.31	0	34.93
76	三明市	2008	0	0	0	7.43383	9.98775	0.0067	3.77	11.28	16.12	1.09861	31.39
76	三明市	2009	0	0	0	7.41271	10.0966	0.0064	3.79	11.64	18.38	1.09861	36.06
76	三明市	2010	0	0	0	7.3964	10.2197	0.0058	3.93	11.73	23.09	1.09861	33.5
76	三明市	2011	0	0	0	7.44725	10.3205	0.0048	3.94	11.76	31.86	2.07944	33.47
76	三明市	2012	0	0	0	7.36583	10.4103	0.0048	3.95	11.79	44	2.30259	33.3
76	三明市	2013	0	1	0	7.29283	10.501	0.0051	3.98	12.24	53	2.56495	32.13
76	三明市	2014	0	1	0	7.16046	10.5826	0.0054	4.01	12.55	55	1.79176	32.41
76	三明市	2015	0	1	0	6.95341	10.655	0.0059	4.03	12.67	54	2.19722	34.2
76	三明市	2016	0	1	0	6.87871	10.7273	0.0064	4.05	11.5	67	2.48491	35.09
76	三明市	2017	0	1	0	6.78237	10.7959	0.0056	4.09	11.64	76	2.56495	42.67
76	三明市	2018	0	1	0	6.70629	10.8654	0.0012	4.1	13.04	92	2.56495	35.77
76	三明市	2019	0	1	0	6.64899	10.9284	0.0005	4.11	12.69	103	2.19722	34.42
76	三明市	2020	0	1	0	6.63701	10.9531	0.0005	4.15	13.21	115.41	2.30259	36.49
77	漳州市	2005	0	0	0	7.85074	9.50316	0.0398	3.66	9.2	28.47	0.693147	34.76
77	漳州市	2006	0	0	0	7.81894	9.63419	0.0436	3.69	10.45	19.16	1.38629	34.13
77	漳州市	2007	0	0	0	7.72945	9.76697	0.0384	3.7	11.26	21.74	0	35.02
77	漳州市	2008	0	0	0	7.68661	9.88119	0.0341	3.74	12.34	23.79	0	34.18
77	漳州市	2009	0	0	0	7.66436	9.99004	0.0319	3.77	13.74	34.11	0	37.3
77	漳州市	2010	0	0	0	7.64605	10.1131	0.0323	3.84	13.78	37.63	1.38629	36.62
77	漳州市	2011	0	0	0	7.7292	10.2139	0.0316	3.87	14.17	57.34	2.3979	36.12
77	漳州市	2012	0	0	0	7.66651	10.3037	0.0275	3.95	14.53	95	2.19722	35.92
77	漳州市	2013	0	1	0	7.58765	10.3945	0.0256	3.97	14.88	97	3.04452	35.72
77	漳州市	2014	0	1	0	7.56609	10.4761	0.025	3.99	19	86	3.04452	36.24
77	漳州市	2015	0	1	0	7.40675	10.5484	0.0254	4	18.95	118	3.61092	38.06
77	漳州市	2016	0	1	0	7.37008	10.6207	0.0259	4.03	21.37	142	3.58352	39.95
77	漳州市	2017	0	1	0	7.34189	10.6893	0.0213	4.06	21.72	171	3.82864	40.2
77	漳州市	2018	0	1	0	7.29838	10.7588	0.0143	4.08	21.98	179	3.82864	41.08
77	漳州市	2019	0	1	0	7.26109	10.8218	0.0081	4.09	21.64	187	2.94444	41.03
77	漳州市	2020	0	1	0	7.26246	10.8465	0.0085	4.12	20.8	212	3.49651	43.77
78	南平市	2005	1	0	0	7.62942	9.39956	0.0124	3.83	3.72	20.08	0.693147	38.67
78	南平市	2006	1	0	0	7.58891	9.53058	0.008	3.83	3.73	10.17	0	38.86
78	南平市	2007	1	0	0	7.49009	9.66336	0.0075	3.83	3.97	12.71	0	38.13
78	南平市	2008	1	0	0	7.44205	9.77759	0.0071	3.84	3.99	14.11	0	36.77
78	南平市	2009	1	0	0	7.41834	9.88644	0.0068	3.88	4.79	18.69	1.38629	37.83
78	南平市	2010	1	0	0	7.39783	10.0095	0.0061	3.93	4.75	124	1.09861	36.28
78	南平市	2011	1	0	0	7.46828	10.1103	0.0055	3.93	4.77	38.92	1.60944	34.05
78	南平市	2012	1	0	0	7.38805	10.2001	0.0055	3.94	4.77	45	1.79176	33.67
78	南平市	2013	1	1	1	7.30722	10.2909	0.0057	3.96	5.02	50	1.09861	33.25
78	南平市	2014	1	1	1	7.16508	10.3725	0.006	3.98	5.05	53	2.19722	33.86
78	南平市	2015	1	1	1	6.95162	10.4448	0.007	3.99	4.52	55	2.63906	35.25
78	南平市	2016	1	1	1	6.88134	10.5171	0.0077	4	4.99	68	3.43399	35.75
78	南平市	2017	1	1	1	6.79434	10.5857	0.009	4.02	5.19	80	3.21888	39.7
78	南平市	2018	1	1	1	6.78907	10.6552	0.0022	4.04	5.31	95	2.63906	40.48
78	南平市	2019	1	1	1	6.76913	10.7182	0.0028	4.07	5.34	107	1.60944	42.41
78	南平市	2020	1	1	1	6.76223	10.7429	0.0012	4.09	5.46	119.63	2.19722	45.74
79	龙岩市	2005	0	0	0	7.79457	9.55429	0.0108	3.65	6.29	16.12	0	34.06
79	龙岩市	2006	0	0	0	7.76819	9.68531	0.0133	3.68	6.76	19.72	0.693147	33.05
79	龙岩市	2007	0	0	0	7.68442	9.81809	0.0139	3.68	7.18	20.6	0	32.1
79	龙岩市	2008	0	0	0	7.6527	9.93231	0.0136	3.7	7.48	16.39	0.693147	31.25
79	龙岩市	2009	0	0	0	7.62812	10.0412	0.0126	3.74	7.84	17.9	1.38629	35.87
79	龙岩市	2010	0	0	0	7.61037	10.1643	0.011	3.81	6.71	24.9	1.38629	33.74
79	龙岩市	2011	0	0	0	7.66596	10.265	0.009	3.86	8.38	34.27	2.07944	31.15
79	龙岩市	2012	0	0	0	7.58223	10.3549	0.009	3.91	8.89	40	2.3979	31.16
79	龙岩市	2013	0	1	0	7.50564	10.4456	0.0088	3.94	8.86	43	3.13549	34.19
79	龙岩市	2014	0	1	0	7.37567	10.5272	0.0092	3.95	9.24	63	2.77259	34.37
79	龙岩市	2015	0	1	0	7.17702	10.5995	0.01	3.99	5.81	64	3.04452	35.84
79	龙岩市	2016	0	1	0	7.11937	10.6718	0.0108	4.02	6.96	75	3.3322	37.2
79	龙岩市	2017	0	1	0	7.04339	10.7404	0.0099	4.06	7.83	84	3.52636	44.21
79	龙岩市	2018	0	1	0	6.98169	10.81	0.0013	4.08	8.4	102	3.71357	41.86
79	龙岩市	2019	0	1	0	6.93415	10.8729	0.0012	4.1	9.12	111	2.99573	43.77
79	龙岩市	2020	0	1	0	6.9287	10.8976	0.0009	4.14	9.07	126.23	3.2581	44.86
80	宁德市	2005	0	0	0	7.59709	9.32955	0.0041	3.76	3.23	13.51	1.09861	40.94
80	宁德市	2006	0	0	0	7.56502	9.46057	0.0044	3.79	4.82	11.26	0	40.73
80	宁德市	2007	0	0	0	7.46702	9.59335	0.0035	3.81	5.47	11.77	0.693147	41.67
80	宁德市	2008	0	0	0	7.43967	9.70757	0.0048	3.83	5.41	14.45	0.693147	39.76
80	宁德市	2009	0	0	0	7.41395	9.81643	0.0063	3.85	6.36	24.46	0	41.37
80	宁德市	2010	0	0	0	7.39184	9.93953	0.0063	3.87	6.39	188	1.09861	38.56
80	宁德市	2011	0	0	0	7.45437	10.0403	0.0064	3.9	6.46	81.86	1.38629	35.02
80	宁德市	2012	0	0	0	7.36976	10.1301	0.0069	3.92	6.57	44	2.07944	33.48
80	宁德市	2013	0	1	0	7.28234	10.2209	0.007	3.95	7.06	60	1.79176	31.28
80	宁德市	2014	0	1	0	7.19869	10.3025	0.0079	3.97	8.47	65	1.38629	31.41
80	宁德市	2015	0	1	0	7.02671	10.3748	0.0092	3.99	8.68	55	2.07944	31.89
80	宁德市	2016	0	1	0	6.98579	10.4471	0.0099	4	9.3	76	2.77259	32.68
80	宁德市	2017	0	1	0	6.91421	10.5157	0.0023	4.02	9.86	91	2.77259	36.3
80	宁德市	2018	0	1	0	6.87027	10.5852	0.0006	4.04	9.55	109	3.63759	34.94
80	宁德市	2019	0	1	0	6.8325	10.6482	0.0006	4.05	12.46	126	3.71357	35.99
80	宁德市	2020	0	1	0	6.83342	10.6729	0.0005	4.13	14.07	125	4.29046	37.17
81	南昌市	2005	0	0	0	7.50559	10.0164	0.0728	3.99	7.76	70.19	1.60944	39.99
81	南昌市	2006	0	0	0	7.49978	10.1587	0.0692	4.06	7.72	74.26	2.3979	39.21
81	南昌市	2007	0	0	0	7.43995	10.2765	0.0645	4.09	7.56	73.15	2.30259	39.49
81	南昌市	2008	0	0	0	7.36362	10.3943	0.0579	4.12	7.62	72.46	2.3979	38.49
81	南昌市	2009	0	0	0	7.33061	10.5103	0.0588	4.15	7.17	81.42	3.2581	38.59
81	南昌市	2010	0	0	0	7.29277	10.6343	0.0605	4.19	10.98	81.42	3.21888	41.25
81	南昌市	2011	0	0	0	7.31181	10.7467	0.0535	4.21	11.79	73.1	3.80666	36.25
81	南昌市	2012	0	0	0	7.21917	10.8493	0.0548	4.23	15.7	83	4.33073	38.65
81	南昌市	2013	0	1	0	7.20154	10.9455	0.0538	4.25	15.28	116	4.35671	39.82
81	南昌市	2014	0	1	0	7.13378	11.0372	0.0543	4.27	16.4	120	4.14313	40.57
81	南昌市	2015	0	1	0	6.96998	11.1224	0.0438	4.28	10.51	128	4.18965	41.22
81	南昌市	2016	0	1	0	6.92364	11.2077	0.0489	4.3	11.67	143	4.79579	42.85
81	南昌市	2017	0	1	0	6.95333	11.2893	0.0553	4.32	12.08	185	4.8752	48.25
81	南昌市	2018	0	1	0	6.90413	11.3699	0.0455	4.33	11.92	238	5.15329	45.94
81	南昌市	2019	0	1	0	6.86119	11.445	0.0469	4.35	12.53	265	4.94876	48.78
81	南昌市	2020	0	1	0	6.85594	11.4823	0.0461	4.36	12.1	275.2	5.17615	49.32
82	景德镇市	2005	0	0	0	7.7361	9.44113	0.0213	3.9	7.94	4.27	0	37.34
82	景德镇市	2006	0	0	0	7.71688	9.5835	0.0206	3.95	8.08	5.72	0.693147	36.64
82	景德镇市	2007	0	0	0	7.62579	9.70128	0.0217	3.97	8.29	7.58	0.693147	34.54
82	景德镇市	2008	0	0	0	7.54939	9.81907	0.0275	4	13.08	7.74	0.693147	32.1
82	景德镇市	2009	0	0	0	7.51897	9.93507	0.0189	4.03	14.59	11.07	0	32.53
82	景德镇市	2010	0	0	0	7.49391	10.0591	0.0174	4.03	14.46	11.2	1.09861	30.97
82	景德镇市	2011	0	0	0	7.52676	10.1715	0.0117	4.05	16.44	14.12	2.19722	29.08
82	景德镇市	2012	0	0	0	7.43872	10.274	0.0117	4.07	16.55	15	0.693147	32.71
82	景德镇市	2013	0	1	0	7.41785	10.3703	0.0125	4.08	17.19	24	1.60944	34.03
82	景德镇市	2014	0	1	0	7.35236	10.4619	0.013	4.1	16.86	24	1.60944	34.42
82	景德镇市	2015	0	1	0	7.18654	10.5472	0.0148	4.11	17.58	24	1.09861	35.91
82	景德镇市	2016	0	1	0	7.13054	10.6325	0.0155	4.17	17.02	39	2.77259	37.1
82	景德镇市	2017	0	1	0	7.14307	10.714	0.0152	4.19	17.01	25	2.70805	54.06
82	景德镇市	2018	0	1	0	7.09361	10.7947	0.0181	4.2	23.98	25	1.79176	45.81
82	景德镇市	2019	0	1	0	7.0498	10.8698	0.0178	4.22	30.94	54	1.79176	49.16
82	景德镇市	2020	0	1	0	7.04373	10.9071	0.0172	4.17	31.22	62	2.48491	49.74
83	萍乡市	2005	1	0	0	7.48649	9.43819	0.0216	3.87	6.62	3.32	0	31
83	萍乡市	2006	1	0	0	7.46159	9.58056	0.0188	3.9	6.8	4.56	0.693147	30.47
83	萍乡市	2007	1	0	0	7.35539	9.69834	0.0196	3.97	4.16	6.58	0.693147	29.81
83	萍乡市	2008	1	0	0	7.27398	9.81613	0.0187	3.97	4.29	9.98	1.60944	28.83
83	萍乡市	2009	1	0	0	7.24055	9.93213	0.0201	4	4.38	14.95	2.07944	29.62
83	萍乡市	2010	1	0	0	7.1903	10.0561	0.0195	4.08	6.94	13.61	0.693147	28.56
83	萍乡市	2011	1	0	0	7.20111	10.1685	0.0172	4.1	7.42	14.76	1.60944	26.7
83	萍乡市	2012	1	0	0	7.11023	10.2711	0.018	4.11	7.63	20	1.38629	31.96
83	萍乡市	2013	1	1	1	7.09568	10.3673	0.0193	4.13	7.82	24	2.30259	33.61
83	萍乡市	2014	1	1	1	7.04463	10.459	0.0201	4.14	8.07	24	2.19722	34.28
83	萍乡市	2015	1	1	1	6.85308	10.5442	0.0218	4.16	8.23	27	1.94591	36.42
83	萍乡市	2016	1	1	1	6.77651	10.6295	0.0234	4.17	8.27	36	3.04452	39.29
83	萍乡市	2017	1	1	1	6.79836	10.7111	0.0223	4.18	8.28	45	2.70805	47.33
83	萍乡市	2018	1	1	1	6.7495	10.7917	0.0273	4.19	13.08	53	2.99573	47.61
83	萍乡市	2019	1	1	1	6.7068	10.8669	0.0319	4.2	13.23	57	2.19722	48.18
83	萍乡市	2020	1	1	1	6.70177	10.9042	0.0307	4.22	13.38	68	3.3673	48.49
84	九江市	2005	0	0	0	7.81195	9.13032	0.0575	3.64	7.28	9.72	0.693147	33.11
84	九江市	2006	0	0	0	7.81217	9.27269	0.0526	3.69	8.03	12.91	0.693147	32.63
84	九江市	2007	0	0	0	7.73258	9.39047	0.0509	3.73	12.85	19.39	0	33.06
84	九江市	2008	0	0	0	7.68324	9.50826	0.0425	3.76	14.11	20.95	0.693147	33.08
84	九江市	2009	0	0	0	7.65024	9.62426	0.0428	3.8	14.8	30.38	0	35.88
84	九江市	2010	0	0	0	7.64092	9.74825	0.0425	3.75	20.72	30.89	0.693147	34.33
84	九江市	2011	0	0	0	7.74219	9.86068	0.0387	3.8	21.16	37.73	1.38629	32.85
84	九江市	2012	0	0	0	7.67533	9.96324	0.0434	3.84	22.04	44	2.07944	34.71
84	九江市	2013	0	1	0	7.70577	10.0595	0.0465	3.88	22.92	59	1.79176	35.8
84	九江市	2014	0	1	0	7.65284	10.1511	0.0505	3.91	23.13	69	1.94591	36.98
84	九江市	2015	0	1	0	7.48843	10.2364	0.0555	3.95	23.09	78	2.07944	39.28
84	九江市	2016	0	1	0	7.43953	10.3216	0.0598	3.99	23.47	95	2.56495	40.77
84	九江市	2017	0	1	0	7.45354	10.4032	0.0508	3.98	25.02	96	2.30259	56.03
84	九江市	2018	0	1	0	7.40574	10.4839	0.0553	4.05	16.86	120	2.89037	42.52
84	九江市	2019	0	1	0	7.36435	10.559	0.0523	4.09	17.39	137	2.63906	44.83
84	九江市	2020	0	1	0	7.3602	10.5963	0.0509	4.11	17.56	171	2.63906	45.6
85	赣州市	2005	0	0	0	8.0902	8.7216	0.084	3.48	7.85	11.99	0	37.78
85	赣州市	2006	0	0	0	8.08941	8.86397	0.079	3.52	9.36	15.6	0	37.85
85	赣州市	2007	0	0	0	8.01698	8.98175	0.0683	3.56	10.09	22.36	1.09861	37.23
85	赣州市	2008	0	0	0	7.96586	9.09954	0.0572	3.6	8.3	25.86	0.693147	36.24
85	赣州市	2009	0	0	0	7.93843	9.21554	0.0561	3.64	9.03	39.22	0.693147	36.92
85	赣州市	2010	0	0	0	7.90635	9.33953	0.0493	3.63	10.69	42.71	1.38629	36.72
85	赣州市	2011	0	0	0	7.95729	9.45196	0.0437	3.67	10.27	50.03	1.38629	35.34
85	赣州市	2012	0	0	0	7.88168	9.55452	0.0403	3.71	10.33	68	2.48491	37.08
85	赣州市	2013	0	1	0	7.88708	9.65074	0.04	3.75	14.95	109	1.94591	38.36
85	赣州市	2014	0	1	0	7.82557	9.7424	0.0411	3.79	9.53	100	2.19722	38.92
85	赣州市	2015	0	1	0	7.65892	9.82766	0.045	3.83	11.23	150	2.94444	40.93
85	赣州市	2016	0	1	0	7.5924	9.91292	0.0477	3.87	12	162	3.46574	43.21
85	赣州市	2017	0	1	0	7.6042	9.9945	0.0387	3.91	16.54	153	3.78419	49.75
85	赣州市	2018	0	1	0	7.55855	10.0752	0.0452	3.95	13.66	213	4.06044	45.34
85	赣州市	2019	0	1	0	7.51889	10.1503	0.0403	3.99	15.94	217	3.66356	49.79
85	赣州市	2020	0	1	0	7.51669	10.1876	0.0388	4.01	17.69	262	4.68213	50.51
86	宜春市	2005	0	0	0	8.01461	8.85295	0.046	3.51	2.51	13.77	0	31.69
86	宜春市	2006	0	0	0	8.01529	8.99532	0.0419	3.55	2.98	19.02	0	30.33
86	宜春市	2007	0	0	0	7.95491	9.1131	0.0383	3.57	3.25	11.99	0	27.52
86	宜春市	2008	0	0	0	7.88973	9.23088	0.0326	3.62	3.27	13.79	0.693147	26.28
86	宜春市	2009	0	0	0	7.85638	9.34689	0.0318	3.66	3.65	15.34	0.693147	26.2
86	宜春市	2010	0	0	0	7.82382	9.47087	0.0274	3.57	5.76	23.83	1.09861	24.47
86	宜春市	2011	0	0	0	7.86773	9.58331	0.0251	3.65	6.16	23.86	1.38629	23.67
86	宜春市	2012	0	0	0	7.78115	9.68587	0.0238	3.7	6.78	33	1.60944	27.47
86	宜春市	2013	0	1	0	7.78192	9.78208	0.0232	3.75	7.05	36	2.48491	29.38
86	宜春市	2014	0	1	0	7.70832	9.87375	0.0241	3.8	7.07	55	2.77259	31.14
86	宜春市	2015	0	1	0	7.52044	9.95901	0.0262	3.84	7.35	62	2.07944	33.71
86	宜春市	2016	0	1	0	7.45535	10.0443	0.0277	3.89	7.82	71	2.83321	39.43
86	宜春市	2017	0	1	0	7.48134	10.1258	0.0248	3.93	8.03	96	2.99573	51.24
86	宜春市	2018	0	1	0	7.43376	10.2065	0.0266	3.96	15.04	130	3.3322	42.83
86	宜春市	2019	0	1	0	7.39219	10.2816	0.0235	4	14.94	141	2.48491	46.67
86	宜春市	2020	0	1	0	7.38822	10.3189	0.0228	4.03	15.03	153	2.70805	47.63
87	抚州市	2005	0	0	0	7.64881	8.83841	0.0224	3.45	3.46	14.77	1.38629	32.81
87	抚州市	2006	0	0	0	7.64387	8.98077	0.0219	3.5	3.87	15.32	0	31.88
87	抚州市	2007	0	0	0	7.61394	9.09856	0.0214	3.58	12.5	16.6	0	31.5
87	抚州市	2008	0	0	0	7.60723	9.21634	0.0192	3.62	12.52	19.74	0.693147	29.83
87	抚州市	2009	0	0	0	7.57782	9.33234	0.0185	3.69	7.96	20.72	0.693147	31
87	抚州市	2010	0	0	0	7.5592	9.45633	0.0159	3.62	8	20.96	0.693147	31.06
87	抚州市	2011	0	0	0	7.62956	9.56876	0.0149	3.66	8.25	20.18	0.693147	28.28
87	抚州市	2012	0	0	0	7.54955	9.67132	0.0148	3.71	8.42	29	1.38629	28.74
87	抚州市	2013	0	1	0	7.54153	9.76754	0.0142	3.76	8.9	34	1.79176	30.63
87	抚州市	2014	0	1	0	7.47548	9.85921	0.015	3.8	9.31	43	2.30259	31.65
87	抚州市	2015	0	1	0	7.32136	9.94447	0.023	3.85	9.74	49	2.30259	33.84
87	抚州市	2016	0	1	0	7.25229	10.0297	0.0245	3.89	9.92	56	1.38629	34.9
87	抚州市	2017	0	1	0	7.26044	10.1113	0.017	3.93	10.72	73	2.70805	41.95
87	抚州市	2018	0	1	0	7.2148	10.192	0.0192	3.97	10.7	81	3.04452	44.64
87	抚州市	2019	0	1	0	7.17585	10.2671	0.019	4.01	11.3	85	2.07944	47.77
87	抚州市	2020	0	1	0	7.17378	10.3044	0.0183	4.04	12.84	112	2.94444	48.44
88	上饶市	2005	0	0	0	8.04827	8.72095	0.0332	3.3	8.09	16.1	0	36.35
88	上饶市	2006	0	0	0	8.03942	8.86332	0.0321	3.38	9.07	21.31	0	36.11
88	上饶市	2007	0	0	0	7.97212	8.9811	0.0361	3.45	9.57	24.9	0	35.09
88	上饶市	2008	0	0	0	7.91674	9.09888	0.0326	3.51	9.43	19	0	33.48
88	上饶市	2009	0	0	0	7.88446	9.21489	0.0327	3.57	10.94	20.14	0.693147	32.3
88	上饶市	2010	0	0	0	7.85254	9.33887	0.0369	3.74	17.21	22.26	1.09861	32.18
88	上饶市	2011	0	0	0	7.90458	9.45131	0.0336	3.74	18.79	30.02	0.693147	30.17
88	上饶市	2012	0	0	0	7.83432	9.55387	0.0332	3.76	21.65	45	1.60944	32.4
88	上饶市	2013	0	1	0	7.82182	9.65008	0.0327	3.79	22.73	54	1.09861	34.94
88	上饶市	2014	0	1	0	7.75359	9.74175	0.0336	3.82	22.38	44	1.09861	35.99
88	上饶市	2015	0	1	0	7.57698	9.82701	0.0369	3.85	10.34	93	2.30259	37.84
88	上饶市	2016	0	1	0	7.51427	9.91227	0.0397	3.88	10.67	90	2.77259	40.11
88	上饶市	2017	0	1	0	7.53496	9.99385	0.0362	3.91	11.85	112	2.63906	53.24
88	上饶市	2018	0	1	0	7.50966	10.0745	0.0388	3.94	11.92	149	2.99573	42.08
88	上饶市	2019	0	1	0	7.46845	10.1496	0.0374	3.97	8.94	162	2.56495	50.17
88	上饶市	2020	0	1	0	7.46484	10.1869	0.0364	3.99	8.61	176	3.17805	50.53
89	济南市	2005	0	0	0	7.75203	10.3611	0.0151	4.11	11.87	75.71	3.13549	46.8
89	济南市	2006	0	0	0	7.72312	10.47	0.0226	4.12	12.21	76.3	3.43399	47.51
89	济南市	2007	0	0	0	7.67957	10.5761	0.016	4.13	14.52	82.6	3.95124	48.95
89	济南市	2008	0	0	0	7.6563	10.6632	0.0195	4.14	16.87	88.7	3.97029	50.1
89	济南市	2009	0	0	0	7.60271	10.7512	0.02	4.16	18.55	105.9	4.67283	51.05
89	济南市	2010	0	0	0	7.56032	10.8411	0.0176	4.17	16.97	117.3	4.79579	52.62
89	济南市	2011	0	0	0	7.47034	10.9327	0.0157	4.18	18.2	132.7	5.23644	53.09
89	济南市	2012	0	0	0	7.38746	11.0189	0.0158	4.19	20.59	174	5.61677	54.39
89	济南市	2013	0	1	0	7.24176	11.1042	0.0153	4.19	20.97	176	5.85793	55.3
89	济南市	2014	0	1	0	7.18613	11.1802	0.0154	4.2	22.11	203	5.97635	55.78
89	济南市	2015	0	1	0	7.1088	11.2488	0.0168	4.22	22.93	232	6.10702	57.18
89	济南市	2016	0	1	0	7.07423	11.3118	0.0182	4.24	24.46	262	6.50429	58.9
89	济南市	2017	0	1	0	6.99978	11.3738	0.017	4.26	24.81	299	6.56948	63.31
89	济南市	2018	0	1	0	6.96628	11.4302	0.0239	4.28	18.25	345	6.63857	60.52
89	济南市	2019	0	1	0	6.94151	11.478	0.0165	4.27	17.6	96	6.17379	61.79
89	济南市	2020	0	1	0	6.93235	11.5085	0.0124	4.31	17.88	97.53	6.44731	61.61
90	青岛市	2005	0	0	0	7.54463	10.4099	0.1095	4.15	13.36	84.28	3.09104	41.59
90	青岛市	2006	0	0	0	7.52654	10.5188	0.089	4.15	19.25	106.74	3.4012	41.96
90	青岛市	2007	0	0	0	7.48846	10.625	0.0733	4.16	19.64	123.49	3.43399	43.03
90	青岛市	2008	0	0	0	7.46591	10.7121	0.0073	4.16	20.26	149.44	3.93183	44.12
90	青岛市	2009	0	0	0	7.4115	10.8001	0.0262	4.17	20.92	161.43	4.11087	45.4
90	青岛市	2010	0	0	0	7.36528	10.8899	0.0052	4.19	21.39	188.3	4.21951	46.43
90	青岛市	2011	0	0	0	7.27342	10.9816	0.0345	4.19	23.84	185.69	4.78749	47.74
90	青岛市	2012	0	0	0	7.19212	11.0677	0.0392	4.19	20.69	218	5.28827	48.96
90	青岛市	2013	0	1	0	7.04513	11.153	0.0417	4.19	21.45	228	5.72359	50.12
90	青岛市	2014	0	1	0	6.97575	11.229	0.0434	4.19	21.34	697	5.87212	51.22
90	青岛市	2015	0	1	0	6.91237	11.2976	0.0466	4.22	21.3	249	6.25383	52.79
90	青岛市	2016	0	1	0	6.87536	11.3606	0.0486	4.26	21.28	294	6.79906	54.73
90	青岛市	2017	0	1	0	6.79017	11.4227	0.0497	4.27	21.93	369	6.75693	58.16
90	青岛市	2018	0	1	0	6.75846	11.479	0.0498	4.31	19.04	398	6.77651	56.36
90	青岛市	2019	0	1	0	6.73535	11.5269	0.0346	4.32	19.33	380	6.52796	60.89
90	青岛市	2020	0	1	0	6.72773	11.5574	0.0308	4.34	19.54	420.13	6.70564	61.4
91	淄博市	2005	0	0	0	7.69956	10.39	0.018	4.09	7.16	25.9	3.3322	29.01
91	淄博市	2006	0	0	0	7.66881	10.4989	0.0175	4.11	10.14	26.39	2.77259	30.6
91	淄博市	2007	0	0	0	7.62275	10.605	0.0162	4.11	8.52	29.63	2.63906	31.58
91	淄博市	2008	0	0	0	7.59387	10.6921	0.0092	4.12	8.56	41.64	3.63759	31.69
91	淄博市	2009	0	0	0	7.53843	10.7801	0.0108	4.14	8.73	44.31	3.2581	33.6
91	淄博市	2010	0	0	0	7.48911	10.87	0.0103	4.15	9.02	53.89	3.89182	34.7
91	淄博市	2011	0	0	0	7.39164	10.9616	0.0086	4.16	12.04	63.19	4.45435	36.22
91	淄博市	2012	0	0	0	7.30648	11.0478	0.0088	4.17	13.07	74	4.41884	37.45
91	淄博市	2013	0	1	0	7.15803	11.1331	0.0084	4.18	13.05	84	4.64439	39.25
91	淄博市	2014	0	1	0	7.09562	11.2091	0.0084	4.19	13.58	85	4.17439	40.75
91	淄博市	2015	0	1	0	7.00668	11.2777	0.0092	4.21	13.73	77	4.64439	42.53
91	淄博市	2016	0	1	0	6.96377	11.3407	0.01	4.24	14.48	119	4.74493	44.1
91	淄博市	2017	0	1	0	6.87473	11.4027	0.0097	4.25	16.79	128	4.8828	46.08
91	淄博市	2018	0	1	0	6.83942	11.4591	0.0121	4.27	18.03	140	5.11799	45.04
91	淄博市	2019	0	1	0	6.81286	11.5069	0.0043	4.28	19.1	154	4.41884	45.99
91	淄博市	2020	0	1	0	6.80197	11.5375	0.0067	4.31	22.72	173.43	4.59512	47.35
92	枣庄市	2005	0	0	0	7.9626	9.77577	0.013	3.73	8.02	6.71	0.693147	26.81
92	枣庄市	2006	0	0	0	7.92132	9.88462	0.0106	3.76	4.8	8.65	1.09861	27.46
92	枣庄市	2007	0	0	0	7.89938	9.99078	0.0095	3.78	5.25	12.31	1.79176	27.44
92	枣庄市	2008	0	0	0	7.88162	10.0779	0.0112	3.81	5.85	16.63	1.94591	28.42
92	枣庄市	2009	0	0	0	7.8262	10.1659	0.0123	3.83	7	26.63	2.3979	29.08
92	枣庄市	2010	0	0	0	7.78521	10.2557	0.0116	3.86	7.88	31.23	2.19722	31.28
92	枣庄市	2011	0	0	0	7.71034	10.3474	0.0048	3.87	8.51	37.3	2.83321	32.97
92	枣庄市	2012	0	0	0	7.62604	10.4336	0.0052	3.9	10.41	35	3.2581	33.98
92	枣庄市	2013	0	1	0	7.47943	10.5188	0.0052	3.92	10.5	56	3.04452	35.14
92	枣庄市	2014	0	1	0	7.43361	10.5949	0.0033	3.94	10.39	61	2.77259	38.21
92	枣庄市	2015	0	1	0	7.33782	10.6635	0.0032	3.98	10.43	54	3.46574	39.72
92	枣庄市	2016	0	1	0	7.29763	10.7264	0.0034	4.02	10.61	86	3.93183	41.19
92	枣庄市	2017	0	1	0	7.21546	10.7885	0.0025	4.05	10.85	95	3.93183	44.5
92	枣庄市	2018	0	1	0	7.18038	10.8448	0.003	4.08	11.28	110	3.63759	42.7
92	枣庄市	2019	0	1	0	7.15448	10.8927	0.006	4.08	11.26	122	2.83321	47.11
92	枣庄市	2020	0	1	0	7.14385	10.9232	0.0115	4.08	11.31	148.03	3.3322	49.8
93	东营市	2005	1	0	0	7.8467	11.0807	0.008	4.02	21.66	16.01	1.09861	13.59
93	东营市	2006	1	0	0	7.80525	11.1896	0.0075	4.04	20.15	16.14	2.30259	15.65
93	东营市	2007	1	0	0	7.77576	11.2957	0.0073	4.04	20.29	22.05	2.77259	20.12
93	东营市	2008	1	0	0	7.74869	11.3828	0.006	4.06	20.63	23	2.07944	20.05
93	东营市	2009	1	0	0	7.69308	11.4708	0.0055	4.07	21.84	27.66	2.70805	22.45
93	东营市	2010	1	0	0	7.65314	11.5607	0.0043	4.09	22.29	30.73	3.09104	23.74
93	东营市	2011	1	0	0	7.57019	11.6523	0.0033	4.11	22.74	40.16	3.3673	24.75
93	东营市	2012	1	0	0	7.49414	11.7385	0.0034	4.12	24.2	48	3.43399	25.67
93	东营市	2013	1	1	1	7.34784	11.8238	0.0036	4.14	26.93	49	3.49651	26.91
93	东营市	2014	1	1	1	7.29491	11.8998	0.0039	4.16	26.96	54	2.77259	30.02
93	东营市	2015	1	1	1	7.21663	11.9684	0.0042	4.18	27.48	56	3.43399	31.94
93	东营市	2016	1	1	1	7.18979	12.0314	0.0045	4.2	25.1	53	4.14313	34.33
93	东营市	2017	1	1	1	7.09182	12.0934	0.004	4.22	24.92	58	4.11087	35.5
93	东营市	2018	1	1	1	7.00244	12.1498	0.0026	4.23	24.91	76	3.49651	34.26
93	东营市	2019	1	1	1	6.92168	12.1976	0.0058	4.24	25.31	90	3.55535	37.56
93	东营市	2020	1	1	1	6.85632	12.2282	0.0097	4.27	25.37	100.98	3.93183	38.44
94	潍坊市	2005	0	0	0	8.13589	9.75725	0.0279	3.69	16.82	24.93	1.94591	29.45
94	潍坊市	2006	0	0	0	8.1476	9.8661	0.0312	3.72	17.64	31.82	1.38629	29.55
94	潍坊市	2007	0	0	0	8.12454	9.97226	0.022	3.75	16.81	43.45	2.30259	30.34
94	潍坊市	2008	0	0	0	8.10243	10.0594	0.0133	3.79	15.02	47.76	1.94591	30.3
94	潍坊市	2009	0	0	0	8.05072	10.1474	0.0171	3.82	13.94	67.99	3.17805	32.48
94	潍坊市	2010	0	0	0	8.02156	10.2372	0.0098	3.85	16.99	70.73	3.04452	33.65
94	潍坊市	2011	0	0	0	7.94753	10.3289	0.013	3.87	17.77	99.87	3.29584	34.48
94	潍坊市	2012	0	0	0	7.87125	10.415	0.0119	3.91	18.23	441	4.09434	36.28
94	潍坊市	2013	0	1	0	7.72836	10.5003	0.0114	3.95	18.73	506	4.26268	38.23
94	潍坊市	2014	0	1	0	7.67632	10.5764	0.0115	3.98	19.3	539	4.56435	39.66
94	潍坊市	2015	0	1	0	7.59783	10.6449	0.0125	4.03	19.57	132	4.56435	43.02
94	潍坊市	2016	0	1	0	7.56321	10.7079	0.0143	4.07	19.57	206	4.85981	43.02
94	潍坊市	2017	0	1	0	7.48404	10.7699	0.0142	4.1	19.38	223	4.95583	48.43
94	潍坊市	2018	0	1	0	7.45244	10.8263	0.0147	4.13	22.03	250	5.39363	47.15
94	潍坊市	2019	0	1	0	7.42939	10.8742	0.0086	4.13	21.81	281	4.8828	48.2
94	潍坊市	2020	0	1	0	7.42182	10.9047	0.012	4.17	23.83	293.84	5.56834	51.57
95	济宁市	2005	0	0	0	7.95632	9.66447	0.0158	3.57	8.9	19.2	0.693147	31.29
95	济宁市	2006	0	0	0	7.90828	9.77332	0.0192	3.61	13.73	23.01	0.693147	31.98
95	济宁市	2007	0	0	0	7.88155	9.87948	0.0175	3.65	15.13	24.05	0.693147	32.39
95	济宁市	2008	0	0	0	7.86056	9.96658	0.0125	3.69	15.37	31.72	1.38629	32.13
95	济宁市	2009	0	0	0	7.80973	10.0546	0.0127	3.72	14.69	37.39	2.07944	33.06
95	济宁市	2010	0	0	0	7.7764	10.1444	0.0119	3.76	16.92	45.86	2.70805	34.05
95	济宁市	2011	0	0	0	7.69949	10.2361	0.0159	3.78	24.35	54.36	3.17805	34.85
95	济宁市	2012	0	0	0	7.62712	10.3223	0.015	3.83	28.42	72	2.94444	35.87
95	济宁市	2013	0	1	0	7.48609	10.4075	0.0143	3.88	23.87	83	3.29584	36.92
95	济宁市	2014	0	1	0	7.46342	10.4836	0.0145	3.92	38.27	103	3.04452	39.58
95	济宁市	2015	0	1	0	7.38571	10.5522	0.0148	3.97	24.41	112	3.52636	41.43
95	济宁市	2016	0	1	0	7.3407	10.6151	0.0082	4.01	24.7	162	4.2485	43.51
95	济宁市	2017	0	1	0	7.26972	10.6772	0.0093	4.04	26.82	183	3.98898	45.2
95	济宁市	2018	0	1	0	7.24057	10.7336	0.0104	4.08	28.46	208	4.34381	44.72
95	济宁市	2019	0	1	0	7.19761	10.7814	0.0072	4.09	28.41	225	3.97029	48.2
95	济宁市	2020	0	1	0	7.19399	10.8119	0.0118	4.1	29.82	265.12	3.85015	49.11
96	泰安市	2005	0	0	0	7.95078	9.65162	0.0094	3.8	11.85	34.93	2.07944	31.5
96	泰安市	2006	0	0	0	7.91227	9.76048	0.0057	3.82	11.88	52.39	1.94591	32.38
96	泰安市	2007	0	0	0	7.86876	9.86664	0.0062	3.85	12.36	18.23	2.07944	33.02
96	泰安市	2008	0	0	0	7.843	9.95373	0.0071	3.87	5.64	26.5	2.19722	33.89
96	泰安市	2009	0	0	0	7.78689	10.0417	0.0035	3.9	6.2	41.69	2.56495	35.57
96	泰安市	2010	0	0	0	7.74093	10.1316	0.0038	3.92	7.66	45.04	3.55535	36.89
96	泰安市	2011	0	0	0	7.64724	10.2233	0.0027	3.94	9.7	55.13	3.29584	38.47
96	泰安市	2012	0	0	0	7.56624	10.3094	0.0042	3.96	9.85	60	3.3673	40.18
96	泰安市	2013	0	1	0	7.42071	10.3947	0.0076	3.98	10.52	71	3.73767	41.67
96	泰安市	2014	0	1	0	7.38085	10.4707	0.0085	4.01	10.62	80	3.95124	43.7
96	泰安市	2015	0	1	0	7.28889	10.5393	0.0102	4.04	10.73	77	3.85015	45.19
96	泰安市	2016	0	1	0	7.26382	10.6023	0.0108	4.08	17.14	121	4.12713	46.74
96	泰安市	2017	0	1	0	7.21404	10.6643	0.0105	4.1	17.77	130	4.2485	46.8
96	泰安市	2018	0	1	0	7.17933	10.7207	0.0131	4.13	17.68	146	4.38203	47.95
96	泰安市	2019	0	1	0	7.15348	10.7685	0.012	4.13	18.6	146	3.43399	50.25
96	泰安市	2020	0	1	0	7.1432	10.7991	0.0161	4.16	18.81	160.61	3.68888	50.11
97	威海市	2005	1	0	0	7.5353	10.7585	0.0097	4.04	10.83	2.585	0	28.74
97	威海市	2006	1	0	0	7.54512	10.8673	0.0008	4.05	10.77	3.118	0	29.4
97	威海市	2007	1	0	0	7.52929	10.9735	0.0011	4.06	10.55	3.41	0	30.15
97	威海市	2008	1	0	0	7.50923	11.0606	0.0207	4.06	26.67	20	0	31.43
97	威海市	2009	1	0	0	7.45534	11.1486	0.0202	4.07	27.55	32.1	0	31.43
97	威海市	2010	1	0	0	7.4273	11.2385	0.0211	4.06	27.77	44.9	0	36.19
97	威海市	2011	1	0	0	7.36534	11.3301	0.0188	4.07	27.8	59	0	37.92
97	威海市	2012	1	0	0	7.2876	11.4163	0.0217	4.08	27.85	58	1.09861	38.86
97	威海市	2013	1	1	1	7.143	11.5016	0.0213	4.1	28.85	76	0	40.53
97	威海市	2014	1	1	1	7.0803	11.5776	0.0218	4.12	22.65	72	1.09861	44.01
97	威海市	2015	1	1	1	6.99271	11.6462	0.0225	4.15	23.5	73	0.693147	45.38
97	威海市	2016	1	1	1	6.97049	11.7092	0.0242	4.17	23.8	91	1.38629	47.3
97	威海市	2017	1	1	1	6.90214	11.7712	0.0262	4.2	24.2	95	0	47.3
97	威海市	2018	1	1	1	6.84315	11.8276	0.0241	4.22	24.57	102	0.693147	48.31
97	威海市	2019	1	1	1	6.79361	11.8754	0.0162	4.23	24.93	111	0.693147	49.89
97	威海市	2020	1	1	1	6.76034	11.9059	0.0287	4.27	30.22	120	1.38629	51.5
98	日照市	2005	0	0	0	8.02596	9.67143	0.0306	3.74	10.07	4.74	0.693147	35.84
98	日照市	2006	0	0	0	8.03023	9.78028	0.0209	3.77	10.31	7.75	0.693147	35.67
98	日照市	2007	0	0	0	8.01582	9.88644	0.0211	3.77	10.58	15.4	0	35.45
98	日照市	2008	0	0	0	7.99389	9.97354	0.0452	3.79	11.31	17.68	0.693147	35.01
98	日照市	2009	0	0	0	7.94147	10.0616	0.0287	3.81	12.17	20.9	0.693147	35.33
98	日照市	2010	0	0	0	7.91513	10.1514	0.0225	3.85	12.68	23.42	1.38629	35.44
98	日照市	2011	0	0	0	7.83934	10.2431	0.0197	3.87	10.36	31.21	1.79176	36.35
98	日照市	2012	0	0	0	7.77622	10.3292	0.0194	3.91	10.25	39	1.94591	37.77
98	日照市	2013	0	1	0	7.63571	10.4145	0.0214	3.94	13.75	44	2.07944	38.95
98	日照市	2014	0	1	0	7.57647	10.4905	0.022	3.96	15	52	2.30259	40.99
98	日照市	2015	0	1	0	7.50644	10.5591	0.0224	4	15.38	52	2.3979	42.92
98	日照市	2016	0	1	0	7.47052	10.6221	0.0223	4.04	13.23	64	3.21888	44.58
98	日照市	2017	0	1	0	7.37893	10.6841	0.0204	4.07	13.63	75	2.83321	44.4
98	日照市	2018	0	1	0	7.35463	10.7405	0.0066	4.1	13.86	81	3.3322	44.12
98	日照市	2019	0	1	0	7.33719	10.7884	0.0067	4.11	14.18	89	2.63906	48.73
98	日照市	2020	0	1	0	7.29506	10.8189	0.0152	4.11	14.65	108.22	4.12713	49.4
99	临沂市	2005	0	0	0	8.10847	9.43188	0.0178	3.72	12.72	13.56	0.693147	33.98
99	临沂市	2006	0	0	0	8.09967	9.54074	0.0186	3.74	11.66	22.18	1.09861	35.26
99	临沂市	2007	0	0	0	8.08352	9.6469	0.0187	3.75	14.23	42.9	0	36.53
99	临沂市	2008	0	0	0	8.05689	9.73399	0.0106	3.77	15.13	36.4	1.60944	36.8
99	临沂市	2009	0	0	0	8.00189	9.822	0.0101	3.79	16.3	45.34	2.30259	37.39
99	临沂市	2010	0	0	0	7.97535	9.91184	0.009	3.81	17.65	61.97	2.19722	38.74
99	临沂市	2011	0	0	0	7.90115	10.0035	0.0061	3.85	15.76	79.15	2.3979	40.04
99	临沂市	2012	0	0	0	7.82242	10.0897	0.0049	3.89	15.19	107	2.77259	41.76
99	临沂市	2013	0	1	0	7.68333	10.1749	0.0056	3.92	15.82	129	3.52636	43.07
99	临沂市	2014	0	1	0	7.65365	10.251	0.0059	3.95	15.62	129	3.43399	44.26
99	临沂市	2015	0	1	0	7.57988	10.3196	0.0025	3.99	15.82	132	3.73767	45.96
99	临沂市	2016	0	1	0	7.5431	10.3826	0.0039	4.02	15.6	205	4.09434	47.97
99	临沂市	2017	0	1	0	7.49475	10.4446	0.0027	4.05	15.53	227	4.00733	46.7
99	临沂市	2018	0	1	0	7.444	10.501	0.0033	3.94	15.93	255	4.14313	49.16
99	临沂市	2019	0	1	0	7.41996	10.5488	0.0059	3.97	18.81	281	3.04452	53.22
99	临沂市	2020	0	1	0	7.40974	10.5793	0.0127	4.01	20.71	343.93	3.80666	54.28
100	德州市	2005	1	0	0	8.23318	9.62232	0.0097	3.64	15.37	8.68	0.693147	29.54
100	德州市	2006	1	0	0	8.16971	9.73117	0.0078	3.67	16.82	10.05	1.38629	30.21
100	德州市	2007	1	0	0	8.11902	9.83733	0.0084	3.69	17.16	16.9	1.60944	31.05
100	德州市	2008	1	0	0	8.09303	9.92443	0.008	3.72	17.83	20.48	0.693147	31.96
100	德州市	2009	1	0	0	8.03805	10.0124	0.0064	3.74	17.35	25.1	1.09861	32.01
100	德州市	2010	1	0	0	7.99128	10.1023	0.0047	3.76	18.85	33.75	1.79176	33.04
100	德州市	2011	1	0	0	7.90433	10.1939	0.0061	3.79	18.32	42.62	2.56495	33.9
100	德州市	2012	1	0	0	7.82495	10.2801	0.0059	3.83	22.35	50	2.94444	34.86
100	德州市	2013	1	1	1	7.69118	10.3654	0.0053	3.87	23.6	54	3.17805	35.98
100	德州市	2014	1	1	1	7.65072	10.4414	0.0037	3.9	23.53	56	3.04452	39.26
100	德州市	2015	1	1	1	7.56507	10.51	0.0028	3.95	23.54	71	3.71357	40.32
100	德州市	2016	1	1	1	7.52915	10.573	0.0029	3.98	23.5	117	3.49651	42.06
100	德州市	2017	1	1	1	7.47084	10.635	0.0027	4.02	23.5	126	3.73767	45.53
100	德州市	2018	1	1	1	7.44346	10.6914	0.0042	4.04	23.46	145	3.52636	42.82
100	德州市	2019	1	1	1	7.4069	10.7392	0.0037	3.97	23.9	157	3.3322	47.87
100	德州市	2020	1	1	1	7.40266	10.7698	0.0056	4	24.73	190.42	3.66356	49.24
101	聊城市	2005	0	0	0	8.17182	9.45148	0.0127	3.4	20.41	8	1.09861	23.99
101	聊城市	2006	0	0	0	8.12511	9.56034	0.0064	3.44	12.65	10.5	1.60944	25.02
101	聊城市	2007	0	0	0	8.08248	9.6665	0.0073	3.49	12.94	17.09	1.79176	25.87
101	聊城市	2008	0	0	0	8.06013	9.75359	0.0065	3.53	16.02	21	1.94591	26.08
101	聊城市	2009	0	0	0	8.00499	9.8416	0.0084	3.57	16.19	27.3	1.38629	26.94
101	聊城市	2010	0	0	0	7.96032	9.93144	0.0041	3.61	15.33	33.98	2.70805	29.38
101	聊城市	2011	0	0	0	7.87398	10.0231	0.0037	3.64	15.39	47.34	3.13549	30.66
101	聊城市	2012	0	0	0	7.79572	10.1093	0.0033	3.69	16.42	54.17	3.17805	32.73
101	聊城市	2013	0	1	0	7.64897	10.1945	0.0042	3.74	18.16	61	3.55535	34.72
101	聊城市	2014	0	1	0	7.65373	10.2706	0.0026	3.78	18.74	63	3.13549	36.05
101	聊城市	2015	0	1	0	7.5923	10.3392	0.0014	3.83	19.1	73	3.13549	37.05
101	聊城市	2016	0	1	0	7.57932	10.4022	0.0016	3.88	19.1	113	3.82864	38.7
101	聊城市	2017	0	1	0	7.51556	10.4642	0.0022	3.92	18.76	121	3.63759	47.3
101	聊城市	2018	0	1	0	7.50342	10.5206	0.0007	3.95	18.94	143	3.71357	41.04
101	聊城市	2019	0	1	0	7.46222	10.5684	0.0022	3.96	15.55	156	2.94444	50.24
101	聊城市	2020	0	1	0	7.46888	10.5989	0.0059	3.97	13.15	190.17	4.26268	51.27
102	滨州市	2005	0	0	0	8.31371	9.79985	0.0113	3.68	5.06	6.09	1.09861	26.14
102	滨州市	2006	0	0	0	8.29013	9.9087	0.0149	3.71	8.56	10.14	1.79176	26.59
102	滨州市	2007	0	0	0	8.25949	10.0149	0.0179	3.74	14.21	13.65	1.09861	27.41
102	滨州市	2008	0	0	0	8.24115	10.102	0.0092	3.77	15.25	19.69	0.693147	29.14
102	滨州市	2009	0	0	0	8.1871	10.19	0.0085	3.8	16.57	27.2	1.94591	33.63
102	滨州市	2010	0	0	0	8.15348	10.2798	0.0132	3.82	18.22	30.4	2.07944	35.37
102	滨州市	2011	0	0	0	8.09095	10.3715	0.0147	3.87	20.03	41.04	2.70805	36.71
102	滨州市	2012	0	0	0	8.02124	10.4577	0.017	3.91	20.94	40	2.63906	37.86
102	滨州市	2013	0	1	0	7.88147	10.5429	0.0085	3.94	23.07	53	3.29584	38.9
102	滨州市	2014	0	1	0	7.84458	10.6189	0.0104	3.96	17.24	56	3.66356	40.43
102	滨州市	2015	0	1	0	7.78337	10.6875	0.0113	4	18.12	52	4.06044	41.93
102	滨州市	2016	0	1	0	7.76188	10.7505	0.0115	4.04	14.52	111	4.21951	44.34
102	滨州市	2017	0	1	0	7.68716	10.8125	0.0076	4.07	20.11	121	3.93183	48.63
102	滨州市	2018	0	1	0	7.65679	10.8689	0.0053	4.05	20.43	140	4.17439	46.26
102	滨州市	2019	0	1	0	7.635	10.9168	0.0062	4.06	20.76	152	3.29584	48.27
102	滨州市	2020	0	1	0	7.62874	10.9473	0.0094	4.09	20	188.36	4.12713	49.56
103	菏泽市	2005	0	0	0	8.61266	8.53778	0.0085	3.34	18.97	9.58	0	22.7
103	菏泽市	2006	0	0	0	8.57042	8.64663	0.0102	3.39	18.59	14.18	1.38629	23.25
103	菏泽市	2007	0	0	0	8.53445	8.75279	0.0095	3.43	19.19	16.11	1.79176	25.08
103	菏泽市	2008	0	0	0	8.52088	8.83989	0.009	3.47	19.06	23.61	1.79176	25.69
103	菏泽市	2009	0	0	0	8.47139	8.9279	0.0061	3.51	18.85	37.89	1.38629	27.57
103	菏泽市	2010	0	0	0	8.44253	9.01774	0.0064	3.56	18.5	35.75	1.94591	29.2
103	菏泽市	2011	0	0	0	8.37822	9.10941	0.0032	3.63	10.14	61.16	1.79176	30.8
103	菏泽市	2012	0	0	0	8.30945	9.19559	0.0058	3.69	8.4	64.58	2.3979	32.01
103	菏泽市	2013	0	1	0	8.16352	9.28085	0.0064	3.73	9.14	68	2.63906	33.24
103	菏泽市	2014	0	1	0	8.13817	9.35688	0.0061	3.76	9.65	76	2.48491	34.69
103	菏泽市	2015	0	1	0	8.06774	9.42547	0.0059	3.81	9.68	88	2.56495	35.96
103	菏泽市	2016	0	1	0	8.05847	9.48845	0.0068	3.86	9.28	114	3.49651	37.77
103	菏泽市	2017	0	1	0	8.01835	9.55048	0.0025	3.89	9.25	157	3.58352	38.495
103	菏泽市	2018	0	1	0	8.00113	9.60686	0.004	3.92	9.98	180	3.49651	39.22
103	菏泽市	2019	0	1	0	7.97386	9.6547	0.004	3.92	10.92	212	3.43399	47.88
103	菏泽市	2020	0	1	0	7.97459	9.68523	0.0054	3.93	9.55	260.62	2.63906	49.87
104	郑州市	2005	1	0	0	7.76293	10.1454	0.0163	4.08	9.89	72.27	2.19722	43.08
104	郑州市	2006	1	0	0	7.80715	10.2747	0.0238	4.1	10.61	73.99	2.48491	42.99
104	郑州市	2007	1	0	0	7.7441	10.4118	0.0293	4.12	10.53	93.95	2.99573	43.94
104	郑州市	2008	1	0	0	7.70018	10.5234	0.0318	4.13	10.56	109.05	3.21888	41.6
104	郑州市	2009	1	0	0	7.66564	10.6205	0.0335	4.15	10.71	133.36	3.93183	42.89
104	郑州市	2010	1	0	0	7.63949	10.7383	0.031	4.15	6.19	144.87	4.14313	40.74
104	郑州市	2011	1	0	0	7.67362	10.8534	0.0392	4.17	6.35	172.29	4.60517	39.64
104	郑州市	2012	1	0	0	7.59398	10.9432	0.0385	4.19	6.07	203	5.1299	40.98
104	郑州市	2013	1	1	1	7.50414	11.0239	0.0324	4.21	7.42	204	4.90527	41.67
104	郑州市	2014	1	1	1	7.43029	11.1027	0.0332	4.22	7.83	208	5.20949	46.37
104	郑州市	2015	1	1	1	7.29659	11.1769	0.0339	4.24	13.73	240	5.23644	48.64
104	郑州市	2016	1	1	1	7.26387	11.2492	0.0345	4.28	14.86	275	5.60212	51.28
104	郑州市	2017	1	1	1	7.18508	11.3178	0.0283	4.28	16.27	320	5.84932	60.18
104	郑州市	2018	1	1	1	7.10814	11.3873	0.0286	4.3	15.93	430	5.99645	54.67
104	郑州市	2019	1	1	1	7.03864	11.4494	0.0265	4.35	15.86	468	5.22575	58.95
104	郑州市	2020	1	1	1	7.022	11.4583	0.0253	4.36	17.29	530.07	5.8861	59.04
105	洛阳市	2005	0	0	0	7.63686	9.76325	0.0083	3.64	8.24	22.82	2.48491	31.78
105	洛阳市	2006	0	0	0	7.66696	9.89252	0.0124	3.68	9.04	26.76	2.30259	30.18
105	洛阳市	2007	0	0	0	7.58445	10.0297	0.0291	3.72	9.06	35.23	2.3979	30.17
105	洛阳市	2008	0	0	0	7.54898	10.1412	0.032	3.75	9.05	43.61	2.07944	30.19
105	洛阳市	2009	0	0	0	7.51473	10.2383	0.0312	3.79	9.29	55.68	2.99573	33.01
105	洛阳市	2010	0	0	0	7.4903	10.3561	0.0343	3.79	9.93	65.94	2.89037	31.74
105	洛阳市	2011	0	0	0	7.52035	10.4712	0.0411	3.83	10.64	80.73	3.82864	31.17
105	洛阳市	2012	0	0	0	7.45408	10.5611	0.0416	3.86	10.39	96	4.09434	32.51
105	洛阳市	2013	0	1	0	7.3671	10.6417	0.0428	3.9	11.74	138	4.23411	34.34
105	洛阳市	2014	0	1	0	7.28801	10.7205	0.0455	3.93	12.01	150	4.64439	41.87
105	洛阳市	2015	0	1	0	7.14622	10.7947	0.0477	3.98	11.78	157	4.72739	44.32
105	洛阳市	2016	0	1	0	7.09324	10.867	0.0489	4.02	12.19	152	4.93447	46.98
105	洛阳市	2017	0	1	0	7.00199	10.9356	0.0409	4.06	12.94	194	4.81218	46.5
105	洛阳市	2018	0	1	0	6.93705	11.0052	0.0436	4.1	14.57	274	4.62497	50.34
105	洛阳市	2019	0	1	0	6.89081	11.0672	0.0402	4.14	16.47	236	3.93183	48.84
105	洛阳市	2020	0	1	0	6.90199	11.0762	0.0394	4.17	17.64	275.77	4.23411	49.96
106	平顶山市	2005	0	0	0	8.17181	9.34198	0.0063	3.56	4.3	14.18	0.693147	27.93
106	平顶山市	2006	0	0	0	8.21016	9.47125	0.0067	3.62	4.63	17.47	1.38629	27.45
106	平顶山市	2007	0	0	0	8.12968	9.60841	0.0081	3.64	6.94	22.17	0.693147	27.5
106	平顶山市	2008	0	0	0	8.09826	9.71995	0.008	3.67	8.32	26.78	1.60944	25.29
106	平顶山市	2009	0	0	0	8.06361	9.81707	0.0085	3.7	8.27	28.67	0	25.48
106	平顶山市	2010	0	0	0	8.03877	9.93486	0.0083	3.72	9.27	36.24	1.38629	24.92
106	平顶山市	2011	0	0	0	8.05398	10.05	0.013	3.76	9.5	40.85	2.63906	25.28
106	平顶山市	2012	0	0	0	7.97462	10.1398	0.0156	3.81	9.6	44	1.60944	29.36
106	平顶山市	2013	0	1	0	7.88192	10.2205	0.0176	3.84	10.71	47	2.19722	31.33
106	平顶山市	2014	0	1	0	7.81543	10.2993	0.0138	3.87	9.83	56	2.70805	36.08
106	平顶山市	2015	0	1	0	7.66118	10.3735	0.0154	3.93	11.14	46	2.63906	38.02
106	平顶山市	2016	0	1	0	7.60481	10.4458	0.0165	3.96	11.58	50	3.3322	41.28
106	平顶山市	2017	0	1	0	7.51021	10.5144	0.0146	3.99	11.97	51	3.58352	47.07
106	平顶山市	2018	0	1	0	7.44574	10.5839	0.0148	4.02	12.37	58	3.73767	44.73
106	平顶山市	2019	0	1	0	7.40024	10.6459	0.0148	4.02	13.49	71	3.17805	46.62
106	平顶山市	2020	0	1	0	7.41191	10.6549	0.0146	3.98	13.99	79.05	3.2581	46.54
107	安阳市	2005	0	0	0	8.25192	9.25646	0.0041	3.48	7.17	19.55	1.60944	26.64
107	安阳市	2006	0	0	0	8.21374	9.38573	0.0057	3.53	7.7	22.38	1.38629	26.45
107	安阳市	2007	0	0	0	8.12431	9.52288	0.0067	3.58	7.82	28.91	0.693147	25.77
107	安阳市	2008	0	0	0	8.07574	9.63442	0.0067	3.62	7.88	35.39	2.07944	23.71
107	安阳市	2009	0	0	0	8.04317	9.73155	0.0071	3.66	8.02	43.55	1.79176	27.21
107	安阳市	2010	0	0	0	8.01878	9.84933	0.0075	3.65	8.26	40.84	1.79176	26.39
107	安阳市	2011	0	0	0	8.05427	9.96445	0.0109	3.7	8.59	47.93	2.19722	29.47
107	安阳市	2012	0	0	0	7.9887	10.0543	0.0126	3.75	8.7	57	2.83321	30.55
107	安阳市	2013	0	1	0	7.90301	10.1349	0.0137	3.78	8.43	68	2.63906	31.09
107	安阳市	2014	0	1	0	7.8353	10.2138	0.0148	3.81	8.62	84	2.94444	36.19
107	安阳市	2015	0	1	0	7.7242	10.2879	0.0169	3.85	8.83	93	2.99573	38.59
107	安阳市	2016	0	1	0	7.70065	10.3603	0.0171	3.88	9.25	105	3.04452	41.7
107	安阳市	2017	0	1	0	7.60275	10.4289	0.0145	3.92	9.54	130	3.17805	53.72
107	安阳市	2018	0	1	0	7.56117	10.4984	0.0152	3.95	11.02	151	3.4012	45.7
107	安阳市	2019	0	1	0	7.52602	10.5604	0.0172	3.97	12.53	159	3.09104	46.34
107	安阳市	2020	0	1	0	7.5429	10.5694	0.0166	3.97	12.68	182.85	3.17805	45.78
108	鹤壁市	2005	1	0	0	8.2473	9.47086	0.0131	3.75	7.83	7.07	0	23.13
108	鹤壁市	2006	1	0	0	8.21464	9.60013	0.014	3.79	8.63	7.93	0	23.37
108	鹤壁市	2007	1	0	0	8.11799	9.73728	0.0193	3.83	8.69	9.82	0	23.77
108	鹤壁市	2008	1	0	0	8.06712	9.84882	0.0211	3.87	9.28	11.66	1.09861	21.76
108	鹤壁市	2009	1	0	0	8.03291	9.94595	0.0278	3.9	9.46	13.04	0	19.14
108	鹤壁市	2010	1	0	0	8.01055	10.0637	0.0346	3.87	9.76	15.72	0	18.26
108	鹤壁市	2011	1	0	0	8.02974	10.1788	0.0451	3.91	10.59	19.3	1.60944	18.08
108	鹤壁市	2012	1	0	0	7.96631	10.2687	0.0502	3.94	5.09	23	1.38629	18.88
108	鹤壁市	2013	1	1	1	7.87753	10.3493	0.0542	3.97	11.54	26	1.94591	18.46
108	鹤壁市	2014	1	1	1	7.84618	10.4282	0.0607	3.99	11.8	30	1.60944	23.33
108	鹤壁市	2015	1	1	1	7.69132	10.5023	0.0696	4.02	11.8	29	1.79176	26.09
108	鹤壁市	2016	1	1	1	7.63548	10.5746	0.0733	4.03	11.76	37	2.07944	26.76
108	鹤壁市	2017	1	1	1	7.55189	10.6433	0.0643	4.05	13.04	36	2.83321	35.68
108	鹤壁市	2018	1	1	1	7.47008	10.7128	0.0674	4.1	13.88	43	2.3979	29.72
108	鹤壁市	2019	1	1	1	7.39565	10.7748	0.0618	4.12	15.62	48	1.09861	33.54
108	鹤壁市	2020	1	1	1	7.37403	10.7838	0.0624	4.11	15.73	54.54	1.60944	35.58
109	新乡市	2005	0	0	0	8.43542	9.19786	0.0089	3.51	6.85	25.22	0	32.11
109	新乡市	2006	0	0	0	8.43011	9.32714	0.0122	3.57	9.04	28.8	1.09861	32.33
109	新乡市	2007	0	0	0	8.36747	9.46428	0.0118	3.62	9.05	33.58	1.60944	32.34
109	新乡市	2008	0	0	0	8.33208	9.57583	0.0162	3.67	9.44	39.34	1.79176	31.33
109	新乡市	2009	0	0	0	8.29752	9.67295	0.0174	3.71	9.64	49	2.07944	30.37
109	新乡市	2010	0	0	0	8.26758	9.79074	0.0182	3.72	9.64	56.91	2.30259	29.1
109	新乡市	2011	0	0	0	8.27666	9.90585	0.0224	3.76	10.09	57.65	2.89037	28.29
109	新乡市	2012	0	0	0	8.19388	9.99569	0.0245	3.8	10.38	66	2.94444	30.48
109	新乡市	2013	0	1	0	8.10302	10.0764	0.0254	3.83	10.43	78	2.77259	31.39
109	新乡市	2014	0	1	0	8.03187	10.1552	0.0281	3.86	9.62	93	3.13549	31.55
109	新乡市	2015	0	1	0	7.88983	10.2293	0.0312	3.89	10.55	104	3.66356	38.96
109	新乡市	2016	0	1	0	7.83688	10.3017	0.0328	3.93	10.72	125	4.14313	40.15
109	新乡市	2017	0	1	0	7.74247	10.3702	0.03	3.97	10.96	158	4.39445	56.17
109	新乡市	2018	0	1	0	7.67954	10.4398	0.0311	4	10.94	208	4.49981	43.19
109	新乡市	2019	0	1	0	7.62304	10.5018	0.029	4.01	11.06	183	3.63759	45.44
109	新乡市	2020	0	1	0	7.62626	10.5108	0.0286	4.05	11.33	208.85	3.71357	45.42
110	焦作市	2005	0	0	0	7.94405	9.74946	0.0129	3.69	10.69	12.18	0	28.02
110	焦作市	2006	0	0	0	7.918	9.87873	0.0135	3.73	11.53	15.36	0	26.93
110	焦作市	2007	0	0	0	7.83397	10.0159	0.0133	3.78	12.09	19.85	0.693147	26.26
110	焦作市	2008	0	0	0	7.78156	10.1274	0.0037	3.81	12.31	25.25	0.693147	25.04
110	焦作市	2009	0	0	0	7.74687	10.2246	0.0126	3.85	12.28	32.61	1.38629	24.68
110	焦作市	2010	0	0	0	7.71788	10.3423	0.0153	3.85	12.56	29.5	2.07944	23.22
110	焦作市	2011	0	0	0	7.72917	10.4574	0.0213	3.89	13.72	37.82	1.94591	23.2
110	焦作市	2012	0	0	0	7.64358	10.5473	0.0239	3.93	12.35	49	3.04452	24.65
110	焦作市	2013	0	1	0	7.55237	10.6279	0.0235	3.95	12.22	46	3.2581	24.79
110	焦作市	2014	0	1	0	7.48031	10.7068	0.0245	3.97	12.67	51	3.13549	30.78
110	焦作市	2015	0	1	0	7.34563	10.7809	0.0265	4.01	12.67	79	3.55535	33.13
110	焦作市	2016	0	1	0	7.29561	10.8533	0.0274	4.04	12.74	136	3.98898	34.33
110	焦作市	2017	0	1	0	7.20252	10.9219	0.0236	4.07	13.27	87	4.09434	56.27
110	焦作市	2018	0	1	0	7.13863	10.9914	0.0248	4.09	18.31	98	4.14313	37.73
110	焦作市	2019	0	1	0	7.09311	11.0534	0.0223	4.12	14.44	107	3.52636	40.97
110	焦作市	2020	0	1	0	7.10399	11.0624	0.0293	4.14	14.95	123.68	3.46574	50.56
111	濮阳市	2005	0	0	0	8.27451	9.28303	0.0077	3.36	6.41	5.72	1.09861	20.96
111	濮阳市	2006	0	0	0	8.23024	9.41231	0.0079	3.41	5.57	7.27	0.693147	20.77
111	濮阳市	2007	0	0	0	8.13081	9.54946	0.0083	3.47	5.96	9.85	0	21.17
111	濮阳市	2008	0	0	0	8.07439	9.661	0.0012	3.52	6	12.78	1.09861	19.66
111	濮阳市	2009	0	0	0	8.03975	9.75812	0.0077	3.57	6.03	16.83	2.30259	20.25
111	濮阳市	2010	0	0	0	8.00776	9.87591	0.0077	3.45	7.91	18.98	1.94591	19.66
111	濮阳市	2011	0	0	0	8.02588	9.99102	0.011	3.51	8.21	24.98	2.48491	20.68
111	濮阳市	2012	0	0	0	7.94245	10.0809	0.0201	3.56	8.56	28	2.30259	20.96
111	濮阳市	2013	0	1	0	7.85129	10.1615	0.0209	3.6	9.48	32	3.13549	20.68
111	濮阳市	2014	0	1	0	7.80351	10.2403	0.0241	3.65	9.57	41	1.94591	29.7
111	濮阳市	2015	0	1	0	7.68904	10.3145	0.0281	3.7	10.23	68	2.70805	31.59
111	濮阳市	2016	0	1	0	7.63696	10.3868	0.0304	3.75	11.39	126	2.77259	34.07
111	濮阳市	2017	0	1	0	7.5709	10.4554	0.0264	3.8	12.3	88	2.83321	50.45
111	濮阳市	2018	0	1	0	7.52804	10.525	0.0276	3.81	12.33	89	2.70805	39.47
111	濮阳市	2019	0	1	0	7.49136	10.587	0.0304	3.88	13.21	103	1.94591	51.71
111	濮阳市	2020	0	1	0	7.50709	10.5959	0.029	3.91	14.92	124.9	2.07944	50.12
112	漯河市	2005	1	0	0	7.80428	9.45399	0.0192	3.46	5.36	6.18	0	19.79
112	漯河市	2006	1	0	0	7.78159	9.58326	0.0195	3.51	5.37	7.44	0	19.39
112	漯河市	2007	1	0	0	7.69205	9.72041	0.0285	3.58	5.18	10.63	1.09861	19.39
112	漯河市	2008	1	0	0	7.64355	9.83196	0.0253	3.62	5.13	13.26	0.693147	17.24
112	漯河市	2009	1	0	0	7.60875	9.92908	0.0288	3.67	5.14	16.81	0.693147	17.82
112	漯河市	2010	1	0	0	7.57992	10.0469	0.0313	3.67	5.4	15.04	0	17.53
112	漯河市	2011	1	0	0	7.5943	10.162	0.0358	3.71	5.4	23.42	0	18.23
112	漯河市	2012	1	0	0	7.51074	10.2518	0.0485	3.76	5.64	25	0.693147	19.22
112	漯河市	2013	1	1	1	7.41783	10.3325	0.0494	3.79	5.77	25	2.30259	19.72
112	漯河市	2014	1	1	1	7.35918	10.4113	0.052	3.82	6.04	30	1.60944	24.7
112	漯河市	2015	1	1	1	7.2926	10.4855	0.0559	3.86	7.31	21	1.09861	26.34
112	漯河市	2016	1	1	1	7.25522	10.5578	0.0578	3.89	7.27	22	2.19722	27.12
112	漯河市	2017	1	1	1	7.21127	10.6264	0.0504	3.92	0.08	29	2.30259	31.5
112	漯河市	2018	1	1	1	7.16153	10.6959	0.0522	3.95	7.65	29	2.70805	31.09
112	漯河市	2019	1	1	1	7.12756	10.7579	0.0432	3.98	8.61	65	2.30259	45.04
112	漯河市	2020	1	1	1	7.14547	10.7669	0.0466	4	8.58	76.04	1.38629	47.65
113	三门峡市	2005	0	0	0	8.13191	9.62404	0.0174	3.67	5.55	9.35	0.693147	29.78
113	三门峡市	2006	0	0	0	8.10209	9.75331	0.0262	3.71	6.48	11.25	0	27.39
113	三门峡市	2007	0	0	0	8.03232	9.89046	0.0263	3.75	6.46	13.88	0.693147	25.9
113	三门峡市	2008	0	0	0	7.9878	10.002	0.0244	3.78	6.42	17.31	0.693147	24.69
113	三门峡市	2009	0	0	0	7.95311	10.0991	0.0256	3.82	6.44	21.29	0.693147	25.76
113	三门峡市	2010	0	0	0	7.92322	10.2169	0.0301	3.79	7.06	20.14	1.38629	23.47
113	三门峡市	2011	0	0	0	7.93523	10.332	0.0385	3.83	9.68	23.4	1.38629	23.31
113	三门峡市	2012	0	0	0	7.85045	10.4219	0.0413	3.86	9.66	24	1.94591	23.98
113	三门峡市	2013	0	1	0	7.76166	10.5025	0.0441	3.89	10.55	116	0	25.74
113	三门峡市	2014	0	1	0	7.65298	10.5813	0.0478	3.92	10.5	118	1.38629	28.5
113	三门峡市	2015	0	1	0	7.49648	10.6555	0.0522	3.94	11.4	123	1.79176	32.35
113	三门峡市	2016	0	1	0	7.42188	10.7278	0.0557	3.97	9.14	136	2.3979	34.2
113	三门峡市	2017	0	1	0	7.31267	10.7964	0.0485	4	9.81	57	2.83321	38.1
113	三门峡市	2018	0	1	0	7.22936	10.8659	0.0502	4.03	10.35	61	2.30259	37.14
113	三门峡市	2019	0	1	0	7.16765	10.928	0.0559	4.06	10.73	66	2.30259	41.74
113	三门峡市	2020	0	1	0	7.16705	10.9369	0.0557	4.05	11.04	75.18	1.60944	42.52
114	商丘市	2005	0	0	0	8.07933	8.83623	0.013	3.26	4.02	8.65	0	27.05
114	商丘市	2006	0	0	0	8.07597	8.9655	0.0037	3.34	4.21	11.29	0.693147	27.77
114	商丘市	2007	0	0	0	8.01562	9.10265	0.0042	3.4	4.21	13.1	0	28.68
114	商丘市	2008	0	0	0	7.96823	9.21419	0.0044	3.45	4.14	17.43	1.09861	27.99
114	商丘市	2009	0	0	0	7.93416	9.31132	0.0048	3.51	4.15	24.5	1.94591	27.3
114	商丘市	2010	0	0	0	7.91078	9.4291	0.006	3.39	4.06	27.63	1.09861	27.29
114	商丘市	2011	0	0	0	7.94466	9.54421	0.0081	3.45	4.04	38	2.30259	28.16
114	商丘市	2012	0	0	0	7.86872	9.63406	0.011	3.49	4.9	47	2.07944	30.12
114	商丘市	2013	0	1	0	7.79309	9.71471	0.0109	3.54	4.84	61	2.48491	30.88
114	商丘市	2014	0	1	0	7.75803	9.79352	0.0113	3.58	5.09	71	2.48491	34.6
114	商丘市	2015	0	1	0	7.61811	9.8677	0.0123	3.64	5.19	99	2.89037	37.41
114	商丘市	2016	0	1	0	7.57011	9.94002	0.0127	3.68	5.19	121	1.94591	39.17
114	商丘市	2017	0	1	0	7.50937	10.0086	0.01	3.73	6.1	142	2.07944	40.2
114	商丘市	2018	0	1	0	7.47232	10.0781	0.0111	3.77	7.92	164	2.89037	42.68
114	商丘市	2019	0	1	0	7.44173	10.1402	0.0101	3.8	16.99	190	2.07944	44.27
114	商丘市	2020	0	1	0	7.46255	10.1491	0.0101	3.83	16.88	233.45	1.79176	44.53
115	信阳市	2005	0	0	0	7.74365	8.77586	0.0054	3.31	1.68	7.47	0	32.38
115	信阳市	2006	0	0	0	7.73924	8.90513	0.0061	3.38	3.83	10.43	0	32.8
115	信阳市	2007	0	0	0	7.71322	9.04228	0.0063	3.44	4.37	13.51	0.693147	33.78
115	信阳市	2008	0	0	0	7.66814	9.15382	0.0062	3.48	4.99	19.99	0.693147	33
115	信阳市	2009	0	0	0	7.63415	9.25095	0.007	3.53	5.25	26.34	0.693147	32.27
115	信阳市	2010	0	0	0	7.61421	9.36873	0.0101	3.54	5.3	36.41	0	31.41
115	信阳市	2011	0	0	0	7.65203	9.48384	0.0143	3.59	5.48	41.74	1.60944	32.12
115	信阳市	2012	0	0	0	7.56918	9.57368	0.0156	3.64	5.56	43	1.09861	33.02
115	信阳市	2013	0	1	0	7.47843	9.65434	0.0162	3.68	2.75	43	1.60944	33.02
115	信阳市	2014	0	1	0	7.38064	9.73315	0.0169	3.72	5.79	45	1.38629	33.43
115	信阳市	2015	0	1	0	7.22398	9.80733	0.0171	3.76	5.81	46	1.38629	35.65
115	信阳市	2016	0	1	0	7.14937	9.87965	0.0179	3.79	5.75	133	1.94591	38.56
115	信阳市	2017	0	1	0	7.04502	9.94825	0.0156	3.83	5.81	104	2.07944	43.08
115	信阳市	2018	0	1	0	6.96891	10.0178	0.016	3.86	5.94	127	2.83321	43.72
115	信阳市	2019	0	1	0	6.9152	10.0798	0.0145	3.89	5.94	150	0	45.39
115	信阳市	2020	0	1	0	6.92211	10.0888	0.0144	3.91	5.98	183.21	2.30259	45.24
116	周口市	2005	0	0	0	8.02186	8.62677	0.0062	2.94	9.5	8.89	0	25.81
116	周口市	2006	0	0	0	8.0143	8.75604	0.0069	3.04	10.7	11.98	0.693147	25.76
116	周口市	2007	0	0	0	7.96987	8.89319	0.0066	3.26	10.61	15.56	0.693147	27.1
116	周口市	2008	0	0	0	7.92672	9.00473	0.005	3.32	11.01	19.99	1.09861	26.93
116	周口市	2009	0	0	0	7.89195	9.10186	0.0073	3.38	10.98	27.42	1.09861	25.4
116	周口市	2010	0	0	0	7.86516	9.21964	0.0085	3.39	11.73	31.88	0	24.81
116	周口市	2011	0	0	0	7.88337	9.33475	0.013	3.45	10.65	38.93	1.09861	25.85
116	周口市	2012	0	0	0	7.79765	9.42459	0.0144	3.51	11.22	46	1.09861	25.89
116	周口市	2013	0	1	0	7.70653	9.50525	0.0149	3.55	13.36	56	1.60944	25.19
116	周口市	2014	0	1	0	7.66506	9.58406	0.014	3.59	12.95	62	1.09861	25.42
116	周口市	2015	0	1	0	7.53622	9.65824	0.0152	3.63	13.66	82	1.79176	32.35
116	周口市	2016	0	1	0	7.50572	9.73056	0.0159	3.68	12.99	104	2.3979	33.84
116	周口市	2017	0	1	0	7.47171	9.79915	0.0137	3.72	13.16	131	2.3979	46.49
116	周口市	2018	0	1	0	7.43368	9.86868	0.0144	3.76	14.14	169	2.56495	38.17
116	周口市	2019	0	1	0	7.40183	9.93071	0.0128	3.79	15.33	210	1.09861	41.21
116	周口市	2020	0	1	0	7.42173	9.93967	0.0126	3.75	15.58	259.28	1.79176	41.69
117	驻马店市	2005	0	0	0	7.97785	8.70118	0.0051	2.93	8	10.96	0	27.48
117	驻马店市	2006	0	0	0	7.99168	8.83045	0.006	3.03	12.01	14.05	0	28.21
117	驻马店市	2007	0	0	0	7.94732	8.9676	0.0063	3.25	12.32	17.97	0	30.17
117	驻马店市	2008	0	0	0	7.91227	9.07914	0.0061	3.32	12.37	20.81	0.693147	29.9
117	驻马店市	2009	0	0	0	7.87805	9.17627	0.0063	3.38	12.62	24.9	0.693147	31.13
117	驻马店市	2010	0	0	0	7.85304	9.29405	0.0079	3.39	12.84	26.13	0.693147	30.54
117	驻马店市	2011	0	0	0	7.87764	9.40917	0.0112	3.45	10.39	27.5	0.693147	30.1
117	驻马店市	2012	0	0	0	7.8051	9.49901	0.0123	3.51	12.52	32	1.79176	30.54
117	驻马店市	2013	0	1	0	7.72013	9.57967	0.0124	3.55	12.97	46	3.21888	30.69
117	驻马店市	2014	0	1	0	7.67041	9.65848	0.013	3.59	13.01	63	1.94591	35.19
117	驻马店市	2015	0	1	0	7.55428	9.73266	0.0132	3.64	13.26	61	1.60944	37.65
117	驻马店市	2016	0	1	0	7.51315	9.80498	0.0137	3.68	13.85	95	2.56495	39.85
117	驻马店市	2017	0	1	0	7.47427	9.87357	0.012	3.73	14.21	114	2.77259	45.74
117	驻马店市	2018	0	1	0	7.43684	9.9431	0.0123	3.76	14.19	191	2.19722	43.54
117	驻马店市	2019	0	1	0	7.40591	10.0051	0.0112	3.8	14.02	182	1.60944	42.75
117	驻马店市	2020	0	1	0	7.42668	10.0141	0.0107	3.79	14.07	219.49	1.94591	42.36
118	武汉市	2005	1	0	0	7.79039	10.175	0.0627	4.14	5.12	132	4.61512	49.57
118	武汉市	2006	1	0	0	7.77142	10.2998	0.0603	4.15	8.63	109.63	4.79579	49.37
118	武汉市	2007	1	0	0	7.72276	10.437	0.0522	4.16	8.87	115.83	4.76217	50.06
118	武汉市	2008	1	0	0	7.64119	10.5618	0.0443	4.17	11.34	132	5.0689	50.19
118	武汉市	2009	1	0	0	7.59716	10.6885	0.0434	4.17	13.21	166	5.27811	50.42
118	武汉市	2010	1	0	0	7.5342	10.8248	0.039	4.18	14.21	212	5.39816	51.44
118	武汉市	2011	1	0	0	7.47187	10.9532	0.035	4.19	15	249	5.87493	48.94
118	武汉市	2012	1	0	0	7.38637	11.0548	0.0346	4.21	17.6	330	6.16121	47.89
118	武汉市	2013	1	1	1	7.26367	11.1483	0.0351	4.21	16.3	369	6.23441	47.72
118	武汉市	2014	1	1	1	7.19536	11.2381	0.0382	4.26	17.25	390	6.44572	49
118	武汉市	2015	1	1	1	7.05865	11.316	0.0436	4.27	17.4	463	6.61874	51.02
118	武汉市	2016	1	1	1	7.02633	11.3883	0.0497	4.38	17.61	489	6.77765	52.84
118	武汉市	2017	1	1	1	6.97332	11.4597	0.0468	4.38	17.91	430	7.00033	58.7
118	武汉市	2018	1	1	1	6.92535	11.533	0.0506	4.39	18.21	493	7.05876	54.61
118	武汉市	2019	1	1	1	6.8831	11.6006	0.0528	4.39	18.51	460	6.80017	60.75
118	武汉市	2020	1	1	1	6.96246	11.564	0.0564	4.43	18.81	480	7.12206	61.83
119	黄石市	2005	0	0	0	8.03546	9.51318	0.0527	3.89	12.26	5.52	0.693147	39.8
119	黄石市	2006	0	0	0	7.99643	9.63805	0.0467	3.91	12.62	8.91	0	39.07
119	黄石市	2007	0	0	0	7.88538	9.7752	0.0414	3.92	13.61	10.11	0.693147	38.9
119	黄石市	2008	0	0	0	7.80846	9.90007	0.0294	3.92	14.47	11.3	0.693147	39.1
119	黄石市	2009	0	0	0	7.76456	10.0267	0.0412	3.92	16.19	17.7	1.09861	37.13
119	黄石市	2010	0	0	0	7.70622	10.163	0.0316	4.04	17.74	19.7	1.38629	35.01
119	黄石市	2011	0	0	0	7.64957	10.2914	0.0221	4.08	17.54	25.5	1.38629	30.19
119	黄石市	2012	0	0	0	7.55891	10.393	0.0253	4.1	19.18	33	2.07944	29.79
119	黄石市	2013	0	1	0	7.43404	10.4865	0.026	4.1	22.69	40	2.07944	30.44
119	黄石市	2014	0	1	0	7.36354	10.5764	0.028	4.11	18.48	43	2.56495	32.01
119	黄石市	2015	0	1	0	7.2192	10.6542	0.0067	4.12	19.26	44	2.07944	35.8
119	黄石市	2016	0	1	0	7.18348	10.7266	0.0078	4.13	27.77	45	3.04452	36
119	黄石市	2017	0	1	0	7.1345	10.798	0.0072	4.14	28.16	53	2.83321	40.59
119	黄石市	2018	0	1	0	7.08486	10.8712	0.008	4.15	13.59	67	3.21888	35.41
119	黄石市	2019	0	1	0	7.03923	10.9389	0.0086	4.16	30.6	75	2.63906	43.18
119	黄石市	2020	0	1	0	7.11476	10.9022	0.0079	4.17	32.11	89.25	2.77259	44.3
120	鄂州市	2005	0	0	0	8.37478	9.54022	0.0156	3.98	5.41	1.78	0.693147	36.5
120	鄂州市	2006	0	0	0	8.33421	9.66509	0.0307	4.01	5.4	2.39	0	34.82
120	鄂州市	2007	0	0	0	8.24973	9.80224	0.0247	4.03	5.63	3.85	0	32.77
120	鄂州市	2008	0	0	0	8.16849	9.92711	0.0236	4.03	6.16	4.78	0.693147	29.72
120	鄂州市	2009	0	0	0	8.12423	10.0537	0.0201	4.04	6.54	7.19	0.693147	31.05
120	鄂州市	2010	0	0	0	8.11727	10.19	0.0184	4.06	7.2	20.33	0	28.46
120	鄂州市	2011	0	0	0	8.08002	10.3184	0.0177	4.1	8.37	12.28	1.09861	28.53
120	鄂州市	2012	0	0	0	7.98756	10.4201	0.0183	4.13	9.5	14	0	27.61
120	鄂州市	2013	0	1	0	7.85634	10.5135	0.0155	4.14	9.78	16	1.60944	28.11
120	鄂州市	2014	0	1	0	7.80022	10.6034	0.019	4.15	10.59	17	2.07944	28.88
120	鄂州市	2015	0	1	0	7.65711	10.6813	0.0217	4.16	4.62	18	0.693147	30.54
120	鄂州市	2016	0	1	0	7.63782	10.7536	0.0236	4.17	4.62	24	1.94591	33.34
120	鄂州市	2017	0	1	0	7.57885	10.825	0.021	4.18	4.79	29	2.07944	36.03
120	鄂州市	2018	0	1	0	7.51963	10.8982	0.0026	4.19	4.78	33	2.19722	38.54
120	鄂州市	2019	0	1	0	7.46481	10.9659	0.0027	4.19	5.29	38	2.07944	42.92
120	鄂州市	2020	0	1	0	7.5315	10.9292	0.0031	4.2	5.32	46.61	2.07944	46.87
121	荆门市	2005	0	0	0	8.08026	9.27332	0.0218	3.74	9.71	4.58	0.693147	38.59
121	荆门市	2006	0	0	0	8.06048	9.39818	0.0199	3.65	9.62	6.7	0.693147	38.74
121	荆门市	2007	0	0	0	7.94936	9.53533	0.0179	3.71	9.47	7.59	0	37.31
121	荆门市	2008	0	0	0	7.86943	9.6602	0.0182	3.76	9.36	11.84	1.09861	35.43
121	荆门市	2009	0	0	0	7.82555	9.78684	0.0158	3.81	9.03	15.59	0	33.38
121	荆门市	2010	0	0	0	7.76642	9.92311	0.0147	3.84	9.41	19.75	0	31.76
121	荆门市	2011	0	0	0	7.71988	10.0515	0.0125	3.87	10.15	23.73	0.693147	29.88
121	荆门市	2012	0	0	0	7.62862	10.1532	0.0124	3.91	10.45	27	0.693147	29.4
121	荆门市	2013	0	1	0	7.49711	10.2466	0.0132	3.94	11.71	38	2.07944	29.97
121	荆门市	2014	0	1	0	7.40913	10.3365	0.014	3.97	12.97	35	2.07944	30.98
121	荆门市	2015	0	1	0	7.25095	10.4144	0.0159	3.99	15.26	40	2.19722	32.98
121	荆门市	2016	0	1	0	7.18678	10.4867	0.0172	4.03	14.21	48	2.07944	34.08
121	荆门市	2017	0	1	0	7.11718	10.5581	0.0165	4.06	17.89	50	2.99573	39.3
121	荆门市	2018	0	1	0	7.05875	10.6313	0.0172	4.08	18.48	76	4.02535	36.68
121	荆门市	2019	0	1	0	7.00944	10.699	0.0169	4.1	19.06	83	3.73767	40.78
121	荆门市	2020	0	1	0	7.08344	10.6623	0.0043	4.07	19.55	100.68	2.63906	42.29
122	孝感市	2005	0	0	0	8.29949	8.94377	0.0181	3.51	6.46	6.19	0	36.19
122	孝感市	2006	0	0	0	8.26956	9.06864	0.0174	3.58	5.61	7.81	0	37.11
122	孝感市	2007	0	0	0	8.18187	9.20579	0.0162	3.64	5.67	11.4	0	37.6
122	孝感市	2008	0	0	0	8.10859	9.33066	0.0148	3.78	5.68	10.86	0.693147	36.66
122	孝感市	2009	0	0	0	8.06523	9.45729	0.014	3.8	5.58	20.2	0.693147	35
122	孝感市	2010	0	0	0	8.0037	9.59356	0.0144	3.83	5.8	23.56	1.09861	33.54
122	孝感市	2011	0	0	0	7.96605	9.72196	0.0132	3.87	6.23	30.48	1.38629	32.29
122	孝感市	2012	0	0	0	7.88262	9.82361	0.0134	3.9	7.32	43	1.94591	31.81
122	孝感市	2013	0	1	0	7.7586	9.9171	0.0165	3.93	7.48	50	2.77259	31.76
122	孝感市	2014	0	1	0	7.71331	10.0069	0.0142	3.96	9.58	44	2.3979	32.35
122	孝感市	2015	0	1	0	7.5582	10.0848	0.0153	3.98	11.92	49	2.30259	33.76
122	孝感市	2016	0	1	0	7.51454	10.1572	0.0164	4.01	13.24	66	2.77259	34.17
122	孝感市	2017	0	1	0	7.45193	10.2285	0.0118	4.03	13.85	70	2.56495	43.59
122	孝感市	2018	0	1	0	7.40799	10.3018	0.0126	4.05	13.95	82	3.09104	36.6
122	孝感市	2019	0	1	0	7.36766	10.3694	0.0117	4.07	15.79	94	3.04452	43.8
122	孝感市	2020	0	1	0	7.4478	10.3328	0.0119	4.08	16.43	112.69	3.58352	45.12
123	随州市	2005	0	0	0	8.01829	9.07119	0.0075	3.46	6.94	0.64	0.693147	31.18
123	随州市	2006	0	0	0	8.00138	9.19606	0.0074	3.5	7.01	2.46	0	32.05
123	随州市	2007	0	0	0	7.91574	9.33321	0.009	3.53	6.95	3.77	0	31.59
123	随州市	2008	0	0	0	7.87448	9.45808	0.0086	3.57	6.9	4.89	0	33.05
123	随州市	2009	0	0	0	7.83157	9.58471	0.0088	3.61	4.44	9.27	1.09861	34.11
123	随州市	2010	0	0	0	7.79245	9.72099	0.0079	3.64	5.26	13.53	0.693147	33.22
123	随州市	2011	0	0	0	7.79627	9.84938	0.0075	3.7	5.2	16.65	1.38629	32.9
123	随州市	2012	0	0	0	7.71534	9.95104	0.0076	3.77	9.17	22	0.693147	32.49
123	随州市	2013	0	1	0	7.6193	10.0445	0.008	3.81	9.38	31	1.09861	32.77
123	随州市	2014	0	1	0	7.53107	10.1344	0.0085	3.84	9.62	34	1.09861	33.56
123	随州市	2015	0	1	0	7.35916	10.2123	0.0094	3.87	9.38	34	1.60944	35.24
123	随州市	2016	0	1	0	7.29515	10.2846	0.0105	3.9	7.69	39	2.19722	36.75
123	随州市	2017	0	1	0	7.21066	10.356	0.0097	3.93	7.59	40	1.09861	46.41
123	随州市	2018	0	1	0	7.14957	10.4292	0.0104	3.95	10.38	48	1.60944	37.41
123	随州市	2019	0	1	0	7.10212	10.4969	0.01	3.97	10.89	57	1.79176	39.75
123	随州市	2020	0	1	0	7.17977	10.4602	0.0107	3.98	11.71	76.89	0.693147	40.67
124	长沙市	2005	0	0	0	7.56291	10.0845	0.0479	3.99	13.4	71.71	3.61092	50.25
124	长沙市	2006	0	0	0	7.60058	10.1906	0.0522	4.03	13.99	88.29	3.21888	49.18
124	长沙市	2007	0	0	0	7.5455	10.3287	0.0501	4.1	14.31	73.72	3.68888	48.7
124	长沙市	2008	0	0	0	7.48547	10.4571	0.0409	4.11	13.93	62.35	4.43082	42.03
124	长沙市	2009	0	0	0	7.44181	10.5828	0.0371	4.14	14.48	75.63	5.11199	44.64
124	长沙市	2010	0	0	0	7.41978	10.7041	0.0325	4.21	14.97	90.78	5.20401	41.96
124	长沙市	2011	0	0	0	7.49657	10.8112	0.0291	4.23	14.35	115.6	5.28827	39.58
124	长沙市	2012	0	0	0	7.4177	10.9173	0.029	4.23	9.96	134	5.63121	39.61
124	长沙市	2013	0	1	0	7.36901	11.0118	0.0288	4.26	10.01	143	5.90808	40.7
124	长沙市	2014	0	1	0	7.30411	11.1007	0.0314	4.28	14.44	153	5.99146	41.81
124	长沙市	2015	0	1	0	7.15379	11.1813	0.0335	4.32	14.43	180	6.32077	45.06
124	长沙市	2016	0	1	0	7.11888	11.2574	0.0358	4.35	14.33	227	6.43133	47.8
124	长沙市	2017	0	1	0	7.11329	11.3325	0.034	4.38	14.13	279	6.62804	57.2
124	长沙市	2018	0	1	0	7.07668	11.4076	0.0361	4.41	13.51	328	6.69456	54.75
124	长沙市	2019	0	1	0	7.04042	11.4799	0.0383	4.41	13.6	380	6.3613	58.54
124	长沙市	2020	0	1	0	7.03879	11.5162	0.0392	4.41	26.77	424.68	6.67077	57.48
125	株洲市	2005	1	0	0	7.57708	9.5817	0.0248	3.75	7.96	19.13	2.19722	36.07
125	株洲市	2006	1	0	0	7.57313	9.68786	0.025	3.83	10.44	20.42	1.79176	36.01
125	株洲市	2007	1	0	0	7.52746	9.82588	0.0233	3.86	10.41	18.43	2.07944	34.39
125	株洲市	2008	1	0	0	7.4682	9.95427	0.0225	3.89	10.73	17.53	3.13549	33.27
125	株洲市	2009	1	0	0	7.4245	10.08	0.0241	3.92	11.17	18.53	2.63906	34.81
125	株洲市	2010	1	0	0	7.40239	10.2014	0.0208	4.02	17.51	32.65	3.13549	32.52
125	株洲市	2011	1	0	0	7.51499	10.3084	0.0198	4.06	18.4	35.63	3.68888	31.03
125	株洲市	2012	1	0	0	7.43622	10.4146	0.0206	4.08	14.79	53	3.82864	31.44
125	株洲市	2013	1	1	1	7.38125	10.509	0.0215	4.1	19.33	59	4.30407	31.96
125	株洲市	2014	1	1	1	7.28351	10.5979	0.0236	4.12	16.46	57	4.27667	33.04
125	株洲市	2015	1	1	1	7.13593	10.6786	0.0261	4.14	22.03	62	4.89035	35.05
125	株洲市	2016	1	1	1	7.0902	10.7546	0.0294	4.18	21.96	76	5.25227	39.1
125	株洲市	2017	1	1	1	7.09832	10.8297	0.029	4.2	23.14	92	5.26269	52.97
125	株洲市	2018	1	1	1	7.07339	10.9048	0.0354	4.24	17.09	117	5.42935	49.28
125	株洲市	2019	1	1	1	7.03901	10.9771	0.0356	4.26	17.09	128	5.4161	47.41
[truncated: 849 more rows]

## Sheet: W2
0	0.00471622	0.0496755	0.126109	0.0936948	0.0158791	0.00620987	0.0231363	0.0205029	0.0606202	0.00134476	0.00144699	0.00109899	0.00158021	0.0012834	0.00106394	0.00128411	0.00220414	0.00183661	0.00203765	0.00233432	0.00251047	0.00124566	0.00101763	0.00111412	0.000941303	0.00148639	0.00127424	0.00107137	0.000566473	0.000518549	0.000485509	0.000488518	0.000570066	0.000560542	0.00214721	0.0016482	0.001792	0.00147665	0.00228627	0.00228289	0.00198726	0.00198928	0.00133535	0.00103836	0.000883699	0.00128143	0.00147855	0.00114108	0.00111321
0.00770737	0	0.00596306	0.00742258	0.011769	0.0113768	0.0476141	0.0219993	0.0281031	0.0121521	0.00144153	0.00169372	0.00109133	0.00156392	0.00129705	0.00122495	0.00155066	0.00179669	0.00168444	0.00176789	0.00162976	0.00186972	0.0011468	0.00101377	0.00103599	0.000921249	0.00129611	0.00109836	0.000967844	0.000650572	0.000616262	0.000571979	0.000564806	0.000629392	0.000664197	0.00304402	0.00274059	0.00282737	0.00260484	0.00458608	0.00375324	0.00311358	0.00354638	0.00195497	0.00180969	0.00135347	0.00219939	0.00231355	0.00185806	0.00167927
0.0281626	0.00206865	0	0.138103	0.0108588	0.00374016	0.00219953	0.0090009	0.00603412	0.0226936	0.00108965	0.00117523	0.000857464	0.00132615	0.00103296	0.000825306	0.00101935	0.00200143	0.00159596	0.00181616	0.00208329	0.00235012	0.000988659	0.000782407	0.000863513	0.000710827	0.00122039	0.0010012	0.000816703	0.000401682	0.000364364	0.000338236	0.000340006	0.00040286	0.000397622	0.00176609	0.00126045	0.00140212	0.00109947	0.0017146	0.00181197	0.00157591	0.00152263	0.00102775	0.000747412	0.000642747	0.00094625	0.00113414	0.000842396	0.000833239
0.0874608	0.00315	0.168943	0	0.0253687	0.00643708	0.003508	0.0177145	0.0115331	0.0654322	0.00115244	0.00125773	0.000907659	0.00137505	0.001086	0.000890615	0.00110092	0.00197475	0.00162209	0.00181835	0.00202205	0.00226673	0.00103195	0.000832195	0.000909132	0.000758829	0.00125225	0.00104059	0.000861792	0.000444535	0.000405707	0.000377294	0.000378712	0.000444613	0.000441342	0.00195212	0.00143626	0.0015823	0.00126619	0.00202661	0.0020656	0.00177659	0.0017584	0.00114701	0.000862122	0.000728511	0.00108589	0.00127915	0.000959732	0.000937722
0.11503	0.00884146	0.0235152	0.0449083	0	0.0446203	0.0137847	0.0496232	0.0699578	0.0758844	0.00140864	0.00154453	0.00113777	0.00162013	0.00132821	0.00113754	0.00138286	0.0021424	0.00184397	0.00201433	0.00218541	0.002379	0.00126506	0.0010566	0.001138	0.000976407	0.00148407	0.00127671	0.00109018	0.000614352	0.000567198	0.000531074	0.000532501	0.000613795	0.000611637	0.00239099	0.00190132	0.00204355	0.00172551	0.00274824	0.00263031	0.00226308	0.00232988	0.00150035	0.00121397	0.0010078	0.00149021	0.00168417	0.00131388	0.00126146
0.0372996	0.0163526	0.0154966	0.0218021	0.0853717	0	0.0444658	0.0300504	0.0569519	0.0284717	0.00194327	0.00210603	0.00162522	0.00218756	0.00185044	0.00161861	0.00191819	0.00277017	0.00243949	0.00262731	0.00286599	0.00302997	0.00178784	0.0015263	0.00163612	0.00143057	0.00204974	0.00181809	0.00158651	0.000944347	0.000877975	0.000828462	0.000831695	0.000946921	0.000939006	0.00309204	0.00259104	0.00273862	0.00240193	0.00361947	0.00340276	0.00298312	0.00310404	0.00208602	0.00176854	0.00147977	0.00210986	0.00231979	0.00187965	0.00179957
0.0141257	0.066275	0.00882521	0.0115058	0.0255403	0.0430599	0	0.0279186	0.0542614	0.0178554	0.00172783	0.00194866	0.00138061	0.00189679	0.00159944	0.00146662	0.0017876	0.00225613	0.00206612	0.0021874	0.00217326	0.00239325	0.00147618	0.00129248	0.00134684	0.00119493	0.00166957	0.00145343	0.0012824	0.000831131	0.000782663	0.000733489	0.000729739	0.000817495	0.000838492	0.00312628	0.00274833	0.00285836	0.00259417	0.0041333	0.0036316	0.00311644	0.00339258	0.00209784	0.00188451	0.0014947	0.0022477	0.00239914	0.00195761	0.00181961
0.0203626	0.0118478	0.0139732	0.0224802	0.0355736	0.0112593	0.0108021	0	0.109297	0.0976995	0.00117548	0.00135784	0.000883366	0.00133848	0.00106811	0.000944307	0.00120652	0.0017027	0.00150757	0.00163217	0.00158517	0.00184231	0.000961321	0.000811693	0.000852918	0.00073357	0.00112849	0.000934779	0.000796856	0.000469534	0.000436328	0.000404082	0.000401748	0.000460204	0.000473817	0.00245479	0.00193653	0.00208601	0.00174681	0.00317919	0.0028803	0.00235915	0.00252268	0.00141331	0.00115329	0.000903896	0.0014595	0.00164965	0.0012446	0.0011643
0.0255943	0.0214669	0.0132865	0.020759	0.0711323	0.0302662	0.0297778	0.155023	0	0.0537151	0.00137341	0.00155966	0.00106656	0.00154906	0.00126405	0.00112335	0.00140165	0.0019439	0.00172998	0.00186301	0.00186349	0.00210097	0.00115941	0.000987694	0.0010404	0.000902848	0.00134535	0.00114033	0.000982672	0.000590418	0.000550108	0.000512368	0.000510379	0.000581534	0.000594159	0.00264445	0.00216384	0.00230374	0.00198228	0.00339399	0.00306401	0.00256646	0.00274615	0.0016214	0.00136154	0.00108107	0.00168363	0.00186871	0.0014527	0.00136197
0.0478457	0.00586902	0.0315936	0.0744645	0.0487845	0.00956668	0.00619541	0.087615	0.0339621	0	0.00118033	0.00133278	0.000901652	0.00137387	0.0010879	0.000929701	0.00117418	0.00184501	0.00158092	0.00173882	0.00177862	0.0020464	0.00100015	0.000827001	0.000883592	0.000749469	0.00119251	0.000986615	0.000829837	0.000460431	0.000424323	0.000393538	0.000392897	0.00045522	0.000461342	0.00227217	0.00172134	0.00187836	0.00153159	0.00264346	0.00254248	0.00212301	0.00218562	0.00130564	0.00102048	0.000827511	0.00129266	0.00149452	0.00111946	0.00106866
0.00105776	0.00069383	0.00151182	0.00130705	0.000902499	0.000650722	0.00059747	0.00105055	0.000865396	0.00117631	0	0.0489273	0.0169286	0.126463	0.0806027	0.0664624	0.0459406	0.0145732	0.0373123	0.0221348	0.00558902	0.00915646	0.0116468	0.0113624	0.00781059	0.00638549	0.0125056	0.00590412	0.00483138	0.00285222	0.00247331	0.0019919	0.00188794	0.00240292	0.00309849	0.00522123	0.00395141	0.00445314	0.00337902	0.00238642	0.0034107	0.00422462	0.00308455	0.00725366	0.00317247	0.00486143	0.00365219	0.00508807	0.00434384	0.00622963
0.000915648	0.000655831	0.00131176	0.00114758	0.000796089	0.000567347	0.00054209	0.000976274	0.000790615	0.00106855	0.0393615	0	0.00539924	0.0238095	0.0125215	0.0200157	0.241229	0.00763426	0.0145015	0.0106782	0.00316617	0.00532136	0.0043405	0.00416625	0.00324034	0.0027723	0.00485905	0.00272764	0.00228276	0.00158998	0.00145242	0.00118683	0.0011149	0.00133406	0.00176855	0.0084191	0.0061441	0.00716264	0.0049962	0.00300786	0.00472826	0.00649325	0.00426839	0.0151439	0.00442904	0.00654043	0.00553703	0.00891593	0.00682715	0.0108755
0.000761317	0.000462613	0.00104775	0.000906625	0.000641994	0.000479299	0.000420453	0.000695303	0.000591876	0.000791382	0.0149092	0.00591076	0	0.0151563	0.0484615	0.0134298	0.00600482	0.00871391	0.0121345	0.00993541	0.00600696	0.00661698	0.080195	0.28448	0.0495245	0.0377767	0.0303742	0.0174258	0.0162777	0.0049279	0.00364108	0.00298574	0.00298091	0.00460949	0.0046331	0.00196062	0.00158739	0.00172819	0.00142222	0.00114143	0.001475	0.00168422	0.0013561	0.00234536	0.00138606	0.00200665	0.00150321	0.00186945	0.00171166	0.00219713
0.00108284	0.000655775	0.00160293	0.00135863	0.000904284	0.000638163	0.000571406	0.00104213	0.000850337	0.00119281	0.110172	0.0257833	0.0149924	0	0.0674666	0.0200533	0.0194424	0.0290983	0.155157	0.0567884	0.00764113	0.0149298	0.0131261	0.00990388	0.00799403	0.00580323	0.0173846	0.00664206	0.00493954	0.00216349	0.00184267	0.00153311	0.00148565	0.00193505	0.00224867	0.00465764	0.00324578	0.00373183	0.00272293	0.00213353	0.00305808	0.00365917	0.00268116	0.00516878	0.00234732	0.00316674	0.00280945	0.00395579	0.00314863	0.00419734
0.00112188	0.000693791	0.00159271	0.00136882	0.000945703	0.000688621	0.000614646	0.00106087	0.000885157	0.00120489	0.0895761	0.0172973	0.0611516	0.0860641	0	0.0392127	0.0167973	0.0188328	0.0413046	0.0262494	0.00821374	0.0119304	0.032744	0.0307908	0.0182645	0.0135147	0.0307817	0.0118024	0.00936351	0.0040767	0.00332633	0.00269787	0.00261094	0.00357332	0.00419985	0.00386666	0.00298305	0.00331404	0.00260431	0.00200336	0.00272185	0.00320911	0.00246631	0.00477083	0.00245973	0.00361368	0.00276126	0.00363079	0.00318334	0.00426724
0.00108461	0.00076412	0.00148402	0.00130911	0.000944551	0.000702457	0.000657272	0.00109378	0.000917362	0.0012008	0.0861369	0.032245	0.0197629	0.0298325	0.0457296	0	0.0473768	0.00900411	0.016185	0.0117702	0.00463918	0.00647996	0.0112294	0.0146173	0.00859934	0.00821949	0.0101093	0.00596532	0.00544001	0.00492475	0.00438318	0.00333472	0.00305149	0.0037627	0.00576897	0.0050038	0.00430973	0.00465791	0.00386508	0.00253131	0.00346339	0.0043047	0.00326976	0.00848489	0.00418751	0.00781729	0.00440737	0.00569151	0.00560244	0.00846648
0.0008792	0.000649668	0.00123106	0.00108686	0.000771201	0.000559114	0.000538061	0.000938606	0.000768776	0.00101859	0.0399892	0.261009	0.00593491	0.0194261	0.0131566	0.0318199	0	0.0064375	0.0116253	0.00868333	0.00294096	0.00462164	0.00448851	0.00462805	0.00343069	0.00304865	0.00475949	0.00278718	0.00240424	0.0018936	0.00174939	0.00140527	0.00130461	0.00154248	0.00215752	0.00719372	0.0059258	0.00663604	0.00503133	0.00285739	0.00431281	0.00589002	0.00403126	0.0161722	0.00504988	0.00889359	0.00586973	0.00883703	0.00777866	0.0135724
0.00121819	0.000607628	0.00195112	0.00157369	0.000964451	0.000651783	0.000548167	0.00106923	0.000860641	0.00129196	0.0102397	0.00666776	0.00695209	0.0234689	0.0119071	0.0048816	0.00519644	0	0.0722124	0.266728	0.0214104	0.149369	0.00959143	0.00529919	0.00602793	0.00386006	0.0190071	0.00692425	0.00435595	0.0012817	0.00108062	0.000948099	0.000948623	0.0012536	0.00126004	0.00312925	0.00203903	0.00236547	0.00170102	0.00161848	0.00222972	0.00244752	0.00188452	0.00256159	0.00133505	0.00154062	0.00164537	0.00224809	0.00169997	0.00203612
0.00099453	0.000558139	0.00152438	0.0012665	0.000813314	0.000562369	0.000491848	0.000927553	0.000750437	0.00108464	0.0256868	0.0124094	0.00948528	0.122609	0.0255867	0.00859722	0.00919425	0.0707515	0	0.28749	0.00941536	0.0246201	0.0105217	0.00662535	0.00629518	0.00425335	0.0173507	0.0059658	0.00409757	0.00147895	0.00125316	0.00106886	0.00105128	0.00137949	0.00149672	0.00362252	0.00239739	0.00278561	0.00199241	0.00170627	0.00242948	0.00280622	0.00208252	0.0034058	0.0016233	0.00201354	0.00198697	0.00278882	0.00213453	0.00269927
0.000983666	0.000522228	0.00154647	0.00126569	0.000792047	0.000539945	0.000464216	0.000895245	0.000720455	0.00106352	0.0135847	0.00814619	0.00692357	0.0400061	0.0144961	0.00557375	0.00612232	0.232976	0.256295	0	0.0116244	0.0430929	0.00858591	0.00506936	0.00527038	0.00347729	0.0155792	0.0054818	0.00361894	0.00119458	0.00101177	0.000875435	0.000867925	0.00113985	0.00119307	0.00311494	0.00201724	0.00235154	0.00167239	0.00151597	0.00213718	0.0024073	0.00181061	0.00267712	0.00132418	0.00157052	0.0016364	0.0022796	0.00171709	0.00210725
0.00256861	0.00109736	0.00404351	0.00320821	0.00195873	0.00134257	0.00105129	0.00198187	0.00164262	0.00247968	0.00781866	0.00550567	0.00954158	0.01227	0.0103394	0.00500754	0.00472651	0.0426273	0.0191327	0.0264966	0	0.084511	0.0163276	0.00832675	0.0122753	0.00748239	0.030849	0.0205565	0.0113228	0.00226118	0.00187026	0.00171447	0.00177047	0.00240362	0.00210925	0.00345251	0.00244277	0.00275024	0.00211026	0.00215898	0.00273865	0.00286305	0.00236811	0.00282212	0.00170641	0.00191602	0.00202964	0.00258863	0.00206442	0.00236814
0.00173271	0.00078965	0.00286108	0.00225581	0.00133742	0.000890287	0.00072616	0.00144475	0.00116162	0.00178951	0.00803445	0.00580404	0.0065926	0.0150374	0.00941982	0.00438721	0.00465885	0.186532	0.0313805	0.0616111	0.0530084	0	0.0096495	0.00532034	0.00654662	0.0042041	0.0186226	0.00841929	0.00518231	0.00141777	0.00119619	0.00106743	0.00107799	0.00142294	0.00137418	0.00339133	0.00222392	0.00256689	0.00186708	0.00188684	0.00252791	0.00269014	0.0021295	0.0026195	0.00144447	0.00160656	0.00177941	0.00238141	0.00180273	0.00209792
0.00087845	0.000494871	0.0012298	0.00104932	0.000726661	0.000536745	0.000457646	0.000770276	0.000654978	0.000893628	0.0104419	0.0048372	0.0816379	0.0135083	0.0264159	0.00776818	0.0046231	0.0122384	0.0137026	0.0125426	0.0104641	0.00985944	0	0.0645424	0.159804	0.0367086	0.122865	0.0559456	0.0336278	0.00365926	0.00273848	0.00238595	0.00246253	0.00382845	0.00328776	0.00190226	0.00149	0.00163505	0.00132411	0.00113329	0.00145303	0.00162097	0.001317	0.00205199	0.00122874	0.00164684	0.00136408	0.00170359	0.00150365	0.00186357
0.000684139	0.000417042	0.000927803	0.000806698	0.000578584	0.000436834	0.000381988	0.00062002	0.000531923	0.000704424	0.00971137	0.00442626	0.276079	0.00971647	0.0236805	0.00963976	0.00454428	0.00644596	0.00822551	0.00705976	0.00508734	0.00518231	0.0615292	0	0.069084	0.0840834	0.021678	0.0182848	0.0208738	0.00587271	0.00411293	0.00340613	0.00346212	0.00574053	0.00522213	0.00162266	0.00133782	0.0014462	0.00120944	0.000979731	0.00124572	0.00141042	0.00115231	0.00193482	0.00119354	0.00172045	0.00127873	0.00156179	0.00145193	0.00183957
0.000779372	0.000443461	0.0010655	0.000917007	0.000648425	0.00048725	0.000414195	0.000677925	0.000583023	0.000783141	0.00694634	0.00358213	0.0500105	0.00816072	0.0146163	0.00590098	0.00350516	0.00762969	0.00813246	0.00763727	0.00780384	0.0066353	0.15852	0.0718849	0	0.0988784	0.039442	0.0764937	0.0889698	0.00432825	0.00309358	0.00275963	0.00292574	0.0048978	0.00366089	0.00153731	0.00123737	0.0013446	0.00111288	0.000956871	0.00120254	0.00133119	0.00110046	0.001676	0.00105349	0.00141432	0.00115013	0.00140489	0.0012679	0.00155395
0.000786822	0.000471208	0.00104805	0.000914583	0.000664786	0.00050907	0.000439099	0.000696705	0.000604553	0.000793734	0.00678577	0.00366205	0.0455825	0.0070789	0.0129232	0.00673965	0.00372193	0.00583803	0.00656566	0.00602103	0.00568393	0.00509155	0.0435109	0.104545	0.11815	0	0.018482	0.0291779	0.0572421	0.00811504	0.00531349	0.00472203	0.00509714	0.00966812	0.00636563	0.00158235	0.00132038	0.00141849	0.00120378	0.00100861	0.00125237	0.00139237	0.00116231	0.00181594	0.00118486	0.00164591	0.00126161	0.00150946	0.00141033	0.00173597
0.00131519	0.000701758	0.00190469	0.00159765	0.00106958	0.000772108	0.000649434	0.00113453	0.000953595	0.00133689	0.0140676	0.00679431	0.0387962	0.0224477	0.0311577	0.00877449	0.00615078	0.0304297	0.0283513	0.0285552	0.0248061	0.0238741	0.154159	0.0285313	0.0498887	0.0195641	0	0.0566902	0.0247131	0.00335582	0.00262665	0.00231201	0.0023713	0.00347304	0.00310139	0.00278918	0.00209074	0.00232479	0.00182995	0.00162279	0.00210731	0.00233235	0.00187736	0.00279549	0.00162157	0.00207497	0.00185113	0.00236103	0.00200109	0.00245082
0.00118651	0.000625822	0.0016444	0.00139711	0.000968306	0.000720702	0.000594956	0.000988978	0.000850594	0.00116396	0.00698925	0.00401367	0.0234226	0.00902546	0.012572	0.00544875	0.00379048	0.0116658	0.0102586	0.0105736	0.0173952	0.0113585	0.0738696	0.0253253	0.101819	0.0325031	0.0596579	0	0.142463	0.00387866	0.00290807	0.00269071	0.00288323	0.00454772	0.0033129	0.00196998	0.00154842	0.00169199	0.00138439	0.00125612	0.00156505	0.00169816	0.00141662	0.00198487	0.00126037	0.00159542	0.00140186	0.00171675	0.00150685	0.00179904
0.000959737	0.000530523	0.00129046	0.00111313	0.000795447	0.000605028	0.00050502	0.000811057	0.000705168	0.000941842	0.00550225	0.00323153	0.021049	0.00645723	0.00959545	0.00478031	0.00314559	0.00706022	0.00677856	0.00671544	0.00921779	0.00672611	0.0427162	0.0278138	0.11393	0.061345	0.0250196	0.137056	0	0.00484562	0.00346054	0.00326892	0.00360192	0.00618285	0.00390053	0.00159492	0.0012952	0.00140066	0.00117244	0.00104306	0.00128286	0.0013957	0.00117631	0.00167679	0.00110243	0.00142838	0.00120048	0.00144246	0.00130363	0.0015585
0.000535129	0.000376065	0.000669315	0.000605505	0.000472715	0.00037978	0.000345162	0.000503973	0.000446798	0.000551084	0.00342548	0.00237361	0.00671998	0.00298251	0.00440559	0.00456362	0.00261265	0.00219073	0.00258008	0.00233764	0.00194122	0.0019405	0.00490179	0.0082521	0.00584491	0.00917113	0.00358279	0.00393499	0.00510996	0	0.141311	0.0826481	0.0621578	0.0650038	0.12512	0.00115345	0.00107048	0.00111013	0.00101925	0.000796204	0.000950973	0.00106555	0.000919999	0.00150212	0.00113202	0.00171545	0.00111107	0.00123811	0.0012869	0.0015764
0.000461897	0.000335899	0.000572479	0.000521074	0.000411522	0.000332935	0.000306481	0.0004416	0.000392533	0.000478879	0.00280086	0.00204449	0.0046818	0.00239525	0.0033895	0.00382992	0.0022759	0.00174161	0.0020614	0.00186689	0.00151397	0.00154378	0.00345897	0.00544946	0.00393915	0.00566224	0.00264423	0.00278191	0.00344102	0.133245	0	0.13373	0.0489257	0.0247514	0.228687	0.00102269	0.000970055	0.000998585	0.000932223	0.000716404	0.000849624	0.000953968	0.000829034	0.00136561	0.00106399	0.00164181	0.00102511	0.00112467	0.00119643	0.00146187
0.000475967	0.000343122	0.000584882	0.000533324	0.00042407	0.000345759	0.000316117	0.000450101	0.000402378	0.000488811	0.00248259	0.00183868	0.00422532	0.00219332	0.00302563	0.00320689	0.00201211	0.00168174	0.00193508	0.00177781	0.00152746	0.00151618	0.00331683	0.00496691	0.00386739	0.0055381	0.0025616	0.00283289	0.00357745	0.0857696	0.147181	0	0.251514	0.0381166	0.0496411	0.000972171	0.00091808	0.000945438	0.000882326	0.000695415	0.000816974	0.000908217	0.000795779	0.00125419	0.000990243	0.00146674	0.000960718	0.00105083	0.00110516	0.00132733
0.00044752	0.000316606	0.0005494	0.000500234	0.000397334	0.000324353	0.000293883	0.000418164	0.00037454	0.000456021	0.00219877	0.00161401	0.00394193	0.00198609	0.00273618	0.00274214	0.00174552	0.00157235	0.00177849	0.00164701	0.00147395	0.0014308	0.00319887	0.0047176	0.00383137	0.00558615	0.00245506	0.00283658	0.00368345	0.0602766	0.0503169	0.235026	0	0.0634498	0.0266674	0.000867902	0.000811207	0.000837862	0.000776881	0.000623682	0.000731337	0.000808459	0.000709419	0.00109145	0.000856173	0.00123735	0.000839237	0.000922084	0.000956315	0.00114084
0.000553131	0.000373691	0.000689488	0.000622039	0.000485098	0.000391146	0.000348708	0.000507357	0.000452013	0.000559627	0.00296415	0.00204558	0.00645628	0.00273996	0.00396635	0.00358136	0.00218592	0.00220083	0.00247186	0.00229104	0.00211948	0.00200042	0.00526755	0.00828516	0.00679345	0.0112227	0.00380851	0.00473892	0.00669701	0.0667671	0.0269617	0.0377257	0.0672049	0	0.0225537	0.00105347	0.000958652	0.000999337	0.000907428	0.000739329	0.000876926	0.00096892	0.00084161	0.00129279	0.000971011	0.00138772	0.00097198	0.00108946	0.0011011	0.00132261
0.000500785	0.000363102	0.00062659	0.000568526	0.000445083	0.000357137	0.000329319	0.000480966	0.000425225	0.000522205	0.00351926	0.00249689	0.00597507	0.0029317	0.00429234	0.00505577	0.00281521	0.00203682	0.00246935	0.00220797	0.00171251	0.00177876	0.00416511	0.00693965	0.00467537	0.00680359	0.00313144	0.0031786	0.00389006	0.118329	0.229366	0.0452382	0.0260071	0.0207663	0	0.00117723	0.00111316	0.00114828	0.0010664	0.000806109	0.000965977	0.00109332	0.000941414	0.00160793	0.00122366	0.00194648	0.00117937	0.00130426	0.00139064	0.00172742
0.000931895	0.000808403	0.00135199	0.00122161	0.000845227	0.000571294	0.000596478	0.00121051	0.000919392	0.00124942	0.00288087	0.00577425	0.00122833	0.0029499	0.00191975	0.00213029	0.00455994	0.0024573	0.00290338	0.00280043	0.00136172	0.00213252	0.0011707	0.00104753	0.00095376	0.000821576	0.00136808	0.000918199	0.000772716	0.00052992	0.000498288	0.000430383	0.000411179	0.000471209	0.000571886	0	0.032061	0.0745976	0.0151005	0.0125476	0.0510731	0.141406	0.0285492	0.0119737	0.00463677	0.00287691	0.00969153	0.0219821	0.00671971	0.00591069
0.000665795	0.000677426	0.000898098	0.000836558	0.000625587	0.000445579	0.000488059	0.000888821	0.000700209	0.000880987	0.00202927	0.00392216	0.000925634	0.00191336	0.0013785	0.00170775	0.00349614	0.00149031	0.00178842	0.00168799	0.000896753	0.0013016	0.000853488	0.000803848	0.000714523	0.000638087	0.000954492	0.000671738	0.000584058	0.000457753	0.000439917	0.000378295	0.000357708	0.000399105	0.00050332	0.029841	0	0.248276	0.142364	0.0127313	0.0274208	0.0799879	0.0459479	0.0166694	0.00984083	0.00378636	0.0369805	0.0766948	0.0142483	0.00863282
0.000620243	0.000598818	0.000856011	0.000789669	0.000576121	0.000403533	0.000434926	0.000820355	0.00063875	0.000823716	0.00195952	0.00391773	0.000863462	0.00188493	0.0013122	0.00158147	0.00335464	0.00148138	0.00178051	0.00168601	0.000865081	0.00128725	0.000802485	0.000744557	0.000665277	0.000587361	0.000909391	0.000628934	0.000541184	0.000406741	0.00038802	0.000333793	0.000316566	0.000356478	0.000444867	0.0594918	0.212731	0	0.0395092	0.0111818	0.0339994	0.230203	0.0401557	0.0143176	0.00625944	0.00296692	0.0180861	0.0518295	0.00940791	0.00673601
0.00088642	0.000956822	0.00116416	0.00109596	0.000843688	0.000613824	0.000684597	0.00119143	0.000953233	0.00116487	0.00257876	0.00473958	0.00123241	0.00238533	0.00178842	0.00227597	0.00441121	0.00184755	0.00220872	0.00207961	0.00115122	0.00162388	0.00112712	0.00107992	0.000954988	0.000864497	0.00124149	0.00089249	0.000785672	0.000647682	0.000628241	0.000540271	0.000509077	0.000561399	0.000716537	0.0208863	0.211559	0.068523	0	0.0157141	0.0231113	0.0405644	0.0421429	0.0207787	0.0223271	0.00614492	0.122683	0.0732191	0.0275224	0.0132938
0.00199535	0.00244918	0.00263951	0.00255032	0.00195366	0.0013448	0.00158585	0.00315259	0.00237287	0.00292306	0.00264787	0.00414845	0.00143803	0.00271731	0.00200016	0.00216712	0.00364227	0.00255578	0.00275004	0.00274072	0.00171238	0.00238592	0.00140254	0.00127187	0.0011938	0.00105309	0.00160065	0.00117735	0.00101622	0.000735591	0.00070193	0.000619092	0.000594185	0.000665006	0.000787483	0.0252324	0.0275064	0.0281953	0.0228465	0	0.0988734	0.039302	0.121145	0.00801424	0.00685493	0.00344424	0.0123915	0.0140066	0.00750596	0.0056095
0.00113327	0.00114011	0.00158661	0.00147852	0.00106356	0.000719125	0.000792543	0.00162461	0.00121847	0.00159913	0.00215255	0.00370928	0.00105699	0.00221538	0.00154572	0.00168654	0.00312697	0.00200275	0.00222722	0.00219773	0.00123552	0.0018182	0.00102284	0.00091985	0.000853371	0.000743764	0.00118229	0.000834376	0.000710919	0.000499735	0.000473503	0.000413694	0.000396311	0.000448653	0.000536752	0.0584185	0.0336977	0.0487639	0.0191123	0.0562392	0	0.118396	0.167912	0.00765917	0.00477382	0.00253785	0.00984022	0.0149317	0.00594876	0.00462666
0.00072951	0.000699399	0.00102041	0.000940364	0.000676675	0.000466197	0.000502932	0.000983995	0.000754716	0.00098742	0.00197162	0.00376683	0.000892486	0.00196023	0.00134765	0.00155012	0.00315796	0.00162565	0.00190239	0.00183058	0.000955138	0.00143081	0.000843788	0.000770141	0.000698558	0.000611481	0.00096764	0.00066948	0.00057195	0.000414066	0.000393147	0.000340084	0.000323968	0.000366574	0.000449241	0.119605	0.0726894	0.244153	0.0248062	0.0165311	0.0875511	0	0.0679217	0.0101833	0.00495757	0.00254969	0.0120591	0.0254668	0.00690653	0.00527375
0.00111513	0.00121647	0.00150554	0.00142127	0.00106381	0.000740758	0.000836049	0.00160676	0.00123317	0.0015523	0.00219825	0.00378119	0.00109735	0.0021933	0.00158158	0.00179799	0.00330051	0.00191141	0.00215584	0.0021025	0.0012064	0.00172956	0.00104687	0.000960817	0.000881836	0.000779477	0.00118937	0.000852831	0.000736101	0.000545927	0.000521728	0.00045503	0.000434107	0.000486222	0.000590696	0.0368748	0.0637621	0.0650355	0.0393541	0.0778111	0.189608	0.103719	0	0.00931323	0.00698357	0.00317561	0.0159068	0.0206477	0.00831181	0.00583613
0.000870383	0.000779728	0.00118161	0.00107799	0.000796548	0.000578837	0.000601121	0.00104668	0.000846599	0.00107824	0.00601079	0.0155988	0.00220674	0.00491647	0.00355734	0.0054251	0.0153957	0.003021	0.00409954	0.00361465	0.00167168	0.00247379	0.00189659	0.00187587	0.00156162	0.00141602	0.00205928	0.00138941	0.00122007	0.00103644	0.00099928	0.000833869	0.000776579	0.000868441	0.00117311	0.0179825	0.0268972	0.0269626	0.0225617	0.00598532	0.0100565	0.0180812	0.010829	0	0.0203076	0.0164351	0.0353477	0.0929453	0.0583513	0.0959617
0.00101165	0.00107888	0.00128444	0.00121111	0.000963374	0.000733531	0.000807151	0.00127668	0.00106264	0.00125968	0.00392951	0.00681915	0.00194935	0.00333737	0.00274149	0.00400206	0.00718582	0.00235346	0.00292067	0.00267246	0.00151087	0.00203901	0.00169755	0.00172968	0.00146723	0.00138103	0.00178551	0.00131876	0.00119902	0.00116751	0.00116377	0.000984112	0.000910567	0.000974998	0.00133444	0.0104089	0.0237348	0.0176195	0.036237	0.00765235	0.0093691	0.0131576	0.0121376	0.0303547	0	0.027376	0.101213	0.034212	0.178155	0.0454125
0.000937369	0.0008785	0.00120259	0.00111423	0.000870732	0.000668223	0.000697001	0.00108939	0.000918611	0.00111213	0.00655584	0.0109635	0.00307258	0.00490193	0.00438502	0.00813407	0.0137783	0.00295682	0.00394428	0.0034509	0.00184701	0.00246907	0.00247708	0.00271452	0.00214457	0.00208865	0.00248749	0.00181746	0.00169137	0.00192621	0.00195512	0.00158701	0.00143274	0.00151707	0.00231107	0.00703136	0.00994258	0.0090926	0.0108583	0.0041861	0.00542277	0.00736744	0.00600906	0.0267462	0.0298053	0	0.0175942	0.0156985	0.0388499	0.0769196
0.000884347	0.000928792	0.00115187	0.00108056	0.000837685	0.000619876	0.000681932	0.00114444	0.000930781	0.00113028	0.00320436	0.0060387	0.00149753	0.00282943	0.00217998	0.00298369	0.00591643	0.00205455	0.00253233	0.00233937	0.00127294	0.00177924	0.0013349	0.00131266	0.00113465	0.00104161	0.0014438	0.001039	0.000924852	0.000811689	0.000794225	0.000676309	0.000632239	0.000691326	0.000911037	0.0154109	0.063179	0.036062	0.141043	0.00979857	0.0136799	0.0226709	0.0195833	0.037426	0.0716941	0.011447	0	0.0963322	0.10656	0.0288751
0.00080834	0.000773973	0.00109369	0.00100835	0.000749975	0.000539918	0.000576617	0.00102473	0.000818416	0.00103522	0.00353647	0.00770305	0.00147536	0.00315603	0.00227078	0.00305233	0.00705631	0.0022238	0.00281565	0.00258167	0.00128615	0.00188635	0.0013207	0.00127007	0.00109796	0.000987263	0.00145882	0.00100797	0.000880344	0.000716534	0.000690284	0.000586021	0.000550296	0.000613857	0.000798142	0.0276907	0.103799	0.0818674	0.0666839	0.00877404	0.0164443	0.0379278	0.0201374	0.0779596	0.0191979	0.00809116	0.0763135	0	0.0422482	0.0256244
0.000795024	0.000792157	0.00103526	0.00096415	0.000745626	0.000557522	0.000599602	0.000985265	0.000810797	0.000988203	0.00384764	0.00751692	0.00172149	0.00320135	0.00253724	0.003829	0.00791553	0.00214303	0.00274641	0.00247821	0.00130714	0.0018198	0.00148557	0.00150472	0.0012628	0.00117553	0.0015757	0.00112749	0.00101393	0.000949135	0.000935822	0.000785429	0.000727329	0.000790655	0.00108451	0.0107875	0.0245752	0.0189379	0.0319438	0.00599208	0.00834907	0.0131083	0.0103307	0.0623731	0.127403	0.025518	0.107579	0.0538409	0	0.101973
0.000808182	0.000746001	0.00106701	0.000981604	0.000745946	0.000556186	0.000580743	0.000960408	0.000792084	0.000982976	0.00574977	0.0124772	0.00230257	0.00444686	0.00354399	0.00602946	0.0143913	0.0026746	0.00361891	0.00316906	0.00156242	0.00220672	0.00191849	0.00198652	0.0016127	0.00150773	0.00201087	0.00140267	0.00126307	0.00121148	0.00119147	0.000982943	0.000904116	0.000989601	0.00140373	0.00988726	0.0155151	0.0141289	0.0160774	0.0046662	0.00676624	0.0104297	0.00755837	0.106884	0.0338394	0.0526455	0.0303756	0.0340271	0.106256	0
0.000960124	0.000962615	0.00122315	0.00114396	0.000903783	0.00069234	0.000742421	0.00116213	0.000975061	0.00116587	0.00488844	0.00843267	0.00236824	0.00392426	0.00334657	0.00540461	0.00957891	0.00257604	0.00330546	0.00296258	0.00163496	0.00219418	0.00199325	0.00209942	0.00172605	0.0016516	0.0020518	0.00151078	0.00138974	0.00146093	0.00147108	0.00122271	0.00111843	0.00118838	0.00170674	0.00839909	0.0146543	0.0123013	0.0180757	0.00544428	0.00689085	0.00955694	0.00816029	0.0319928	0.11932	0.105271	0.0362934	0.0233536	0.110145	0.0867304
0.00147929	0.000998869	0.00235158	0.00200754	0.00126303	0.00082234	0.000789635	0.00170109	0.0012794	0.0018927	0.0063182	0.0120132	0.00241855	0.00757155	0.00411523	0.00383098	0.00810409	0.00699315	0.00824166	0.00822884	0.003152	0.00580395	0.00240514	0.00199878	0.00186784	0.00152591	0.00301081	0.00184274	0.00147606	0.000849609	0.000776925	0.000671725	0.000648631	0.00077036	0.000898413	0.032434	0.00973389	0.0138906	0.00659161	0.00657255	0.0133453	0.0162518	0.00912946	0.00913744	0.00346601	0.00297238	0.00549632	0.00986806	0.00487751	0.00528194
0.000877345	0.000675824	0.00130075	0.0011463	0.000773746	0.000526039	0.000524448	0.00104212	0.000804773	0.00111618	0.00505719	0.0130254	0.00174716	0.00515803	0.00300589	0.00336236	0.00887906	0.00372131	0.00487533	0.00450654	0.00178667	0.00301388	0.00163249	0.00144888	0.00128806	0.00109167	0.0019345	0.00121474	0.00100639	0.000663906	0.0006171	0.000526379	0.000501935	0.000585021	0.000718684	0.0502549	0.0139951	0.0220842	0.00855178	0.0056265	0.0127645	0.0221093	0.00961152	0.0161646	0.00417298	0.00342488	0.0073554	0.0171548	0.00657874	0.00729457
0.000919943	0.000734795	0.00136592	0.00121264	0.000818343	0.000550283	0.000557828	0.00113794	0.000866771	0.00120439	0.00367108	0.00799362	0.00143435	0.00382704	0.00234364	0.00255172	0.00588787	0.0030792	0.00376275	0.00359447	0.00158306	0.00259791	0.00136554	0.00120632	0.0010932	0.000929639	0.00161844	0.00104867	0.000871767	0.000575644	0.000537004	0.000461823	0.00044157	0.000511604	0.000620189	0.169528	0.0180236	0.032727	0.0100064	0.00777899	0.0216864	0.0398534	0.0141819	0.0125019	0.00402124	0.00290348	0.007581	0.0173229	0.00603564	0.00597689
0.00098457	0.000701335	0.00148645	0.00128835	0.000852139	0.000578095	0.000559639	0.00111105	0.000862949	0.00121776	0.00832808	0.0238541	0.0024784	0.00892462	0.00459972	0.00484606	0.0137308	0.00589605	0.00836873	0.00751821	0.00249935	0.00451397	0.00231671	0.00200964	0.00177725	0.00147485	0.00280905	0.00166729	0.00135568	0.000839882	0.000770847	0.000654824	0.000625946	0.000741748	0.000904491	0.0223325	0.00906207	0.0125548	0.00623353	0.00444299	0.00861039	0.0125479	0.00673302	0.0132305	0.00370214	0.0035618	0.00577092	0.0114149	0.00566848	0.00691602
0.00139953	0.000877167	0.0021706	0.00183087	0.0011738	0.000794132	0.000731945	0.00144803	0.00113702	0.00164633	0.0218144	0.0385707	0.00533669	0.0324524	0.0115179	0.00911915	0.020316	0.0186507	0.0335336	0.0280518	0.00561013	0.0120901	0.00515597	0.00412909	0.00369986	0.00289627	0.0067364	0.00348916	0.00269757	0.00140695	0.00125517	0.00106581	0.00102853	0.00126344	0.00148535	0.0116247	0.00622068	0.00777663	0.00476526	0.00385133	0.0063055	0.00788304	0.00512649	0.00916458	0.00337116	0.00376544	0.00460124	0.00747852	0.00478307	0.00606691
0.00101843	0.00071843	0.00151106	0.0013105	0.000880165	0.000608437	0.000583426	0.00111439	0.000880813	0.00122509	0.015929	0.074203	0.00363043	0.0155817	0.00741248	0.00834429	0.0311606	0.00772148	0.0127464	0.0104859	0.00307272	0.00555889	0.00325067	0.00287747	0.00244651	0.00203339	0.0038854	0.00221594	0.00180611	0.0011381	0.00103992	0.000872217	0.000829781	0.000990243	0.00123599	0.014628	0.00803624	0.0102638	0.00595176	0.00389504	0.00682302	0.00970249	0.00572601	0.0156125	0.00418644	0.00472492	0.00598798	0.0110281	0.00649433	0.00887581
0.000947216	0.000801596	0.00133868	0.00120478	0.000854473	0.000600202	0.000614959	0.00114667	0.00090441	0.0011974	0.00582657	0.0161044	0.0020518	0.00528709	0.00342465	0.00445217	0.0127529	0.00348846	0.00466068	0.00419601	0.00181291	0.00284729	0.00184137	0.00172241	0.00148461	0.00130036	0.00208895	0.00136213	0.00116164	0.000864018	0.000816989	0.000690631	0.000651669	0.000744548	0.000954051	0.0460342	0.0322035	0.0473545	0.0190658	0.00728433	0.0154323	0.033281	0.0141753	0.0709861	0.00921888	0.00691141	0.0186087	0.0684362	0.0173531	0.0193394
0.000754099	0.000389964	0.000851043	0.00077673	0.000638902	0.000551383	0.000418444	0.000564129	0.000533206	0.000653492	0.000835519	0.000697922	0.00114762	0.000932482	0.000984389	0.00075471	0.000671177	0.00115706	0.00101479	0.00106953	0.00166205	0.00126467	0.0013794	0.00120189	0.00149799	0.00139996	0.0014023	0.00182739	0.00185754	0.000861493	0.000746997	0.000780088	0.000856533	0.00105328	0.00075302	0.000560084	0.000479873	0.000506589	0.000447853	0.000460726	0.000510082	0.000516645	0.000475683	0.000518313	0.000407136	0.000447833	0.000440657	0.000493848	0.000448159	0.00048429
0.000452956	0.000240238	0.000523678	0.000474647	0.000383647	0.000325714	0.00025259	0.000347065	0.000324418	0.000400892	0.000609356	0.000495819	0.000891108	0.00067725	0.00073524	0.000556129	0.000479479	0.000825971	0.000731585	0.000765998	0.00119041	0.00089338	0.00107804	0.000949555	0.0012059	0.00114699	0.00106845	0.00147294	0.00155742	0.000691287	0.000589878	0.000624037	0.000696002	0.000876351	0.00059119	0.00037863	0.00032466	0.00034288	0.000302845	0.000304376	0.000340514	0.000348159	0.000317844	0.000358637	0.000278852	0.000313951	0.000300234	0.000337528	0.000308396	0.000336886
0.00100767	0.000504535	0.0011421	0.00103796	0.000846398	0.000725609	0.000543687	0.00074137	0.000699672	0.000865127	0.00107062	0.000894065	0.00146262	0.00120531	0.00126244	0.000956493	0.000856026	0.00152659	0.00132263	0.00140211	0.0022491	0.00168456	0.00177954	0.00152455	0.00191989	0.00176668	0.00183132	0.00238428	0.00238343	0.00104795	0.000906425	0.000939787	0.00102833	0.00127307	0.000919064	0.000721642	0.000613806	0.000649463	0.00057122	0.00059235	0.000656821	0.000663832	0.000610499	0.000660274	0.000514916	0.000563631	0.000560251	0.0006304	0.00056821	0.000613714
0.000422553	0.000219971	0.000489755	0.000442797	0.000356154	0.000301308	0.00023193	0.000320656	0.000299509	0.000371966	0.000553431	0.0004503	0.00080616	0.000618819	0.000668138	0.000501216	0.000434153	0.000765398	0.000672303	0.000706718	0.00112309	0.000833172	0.000984285	0.000856013	0.00109593	0.00102997	0.000984088	0.00135774	0.00141778	0.000603881	0.000514666	0.000541361	0.000601865	0.00076093	0.000518082	0.000345327	0.000294737	0.000311727	0.000274442	0.000277314	0.000310491	0.000316992	0.000289217	0.000324618	0.000251286	0.000281879	0.000271489	0.000305974	0.000278322	0.000303871
0.00155651	0.000728849	0.00183708	0.00163495	0.001274	0.00105256	0.000778601	0.0011188	0.00103897	0.00133022	0.00175503	0.0014319	0.00247731	0.00202637	0.00211695	0.00152609	0.00135838	0.0027106	0.00227191	0.00244221	0.00439773	0.00306275	0.00316001	0.00257471	0.0034083	0.00300982	0.00332633	0.00452299	0.00437782	0.0015646	0.00132959	0.00136064	0.00148799	0.00190628	0.00136656	0.00112592	0.000937224	0.00099897	0.000864357	0.000898813	0.00101106	0.00102397	0.000931147	0.00101567	0.00076826	0.000845154	0.000845275	0.000965344	0.00085753	0.000933398
0.000739423	0.000393055	0.000837304	0.000764932	0.00062989	0.000543609	0.00041836	0.00056256	0.000530741	0.000648099	0.000882432	0.000732976	0.00123303	0.0009779	0.00104438	0.000805218	0.000707976	0.0011918	0.00105635	0.00110728	0.00168422	0.0012913	0.00147098	0.00130042	0.00161454	0.00153158	0.00147481	0.00194468	0.00201601	0.000965332	0.000835842	0.000880227	0.000972318	0.00119502	0.000837746	0.000579201	0.000498863	0.00052585	0.000466447	0.000474551	0.000526141	0.000534905	0.000491893	0.000543222	0.000427866	0.000474858	0.000460805	0.000515352	0.000470669	0.00051008
0.000788158	0.000429195	0.000913154	0.000828832	0.000671197	0.000570106	0.000447859	0.000613622	0.000572706	0.000704954	0.00114025	0.000922565	0.00169833	0.0012568	0.0013819	0.00105289	0.0008965	0.00150107	0.00134601	0.00140056	0.00211716	0.00160745	0.00203339	0.00182461	0.00230219	0.00223242	0.00198265	0.00276113	0.00299126	0.00138729	0.00118103	0.00126228	0.00141891	0.00178762	0.00117559	0.000693433	0.000597935	0.000630483	0.000558863	0.000555322	0.000622084	0.000638474	0.000582203	0.000666134	0.000519458	0.000590481	0.000556383	0.000624098	0.000574103	0.000629063
0.00206443	0.000907076	0.00254849	0.00221716	0.00164704	0.00131073	0.000959988	0.0014535	0.00132731	0.0017607	0.00244893	0.00195921	0.00351398	0.00291378	0.00300994	0.00206038	0.00183744	0.00417926	0.00335691	0.00367536	0.00767695	0.00487561	0.00472225	0.00361501	0.00502281	0.00419932	0.00516326	0.00720835	0.00656552	0.00191758	0.00160988	0.00161968	0.00176106	0.00231246	0.00168033	0.00150997	0.00122809	0.00131917	0.00112195	0.00117311	0.00133842	0.00135703	0.00122055	0.00133684	0.000980836	0.00108021	0.00109266	0.001267	0.00110712	0.00121267
0.00126649	0.00069372	0.00141033	0.00129962	0.00109102	0.000956903	0.000741318	0.000973436	0.000924992	0.00111239	0.00145138	0.00122218	0.00197758	0.00159352	0.00169503	0.00133669	0.00118404	0.00190772	0.00170925	0.00178415	0.00260583	0.00205266	0.00231412	0.00207986	0.00252262	0.0024197	0.00231383	0.00296667	0.0030788	0.00161943	0.00141892	0.00149865	0.0016494	0.00198354	0.00141531	0.000982593	0.000854151	0.000897447	0.000801872	0.000816562	0.000898865	0.000912195	0.000843655	0.000924718	0.000739156	0.000816098	0.000792563	0.000880298	0.000808499	0.000872025
0.000658544	0.00033499	0.000764217	0.000689292	0.000551939	0.000465533	0.000354802	0.000493391	0.000460807	0.000575256	0.000824251	0.000672208	0.00118844	0.000928009	0.000993459	0.000739681	0.000645691	0.00116749	0.0010152	0.00107246	0.00174714	0.00128118	0.00146414	0.00125506	0.00161712	0.00149819	0.0014815	0.00203314	0.00208591	0.00085611	0.000729845	0.0007624	0.000843681	0.00106848	0.000738351	0.000520041	0.00044158	0.000467756	0.000410385	0.000417887	0.000467927	0.00047659	0.000434833	0.000483901	0.000373099	0.000416092	0.000404774	0.000457318	0.00041375	0.000451076
0.0326784	0.00286843	0.0213984	0.0217953	0.0159922	0.00937535	0.00381728	0.00749838	0.00731386	0.012023	0.00147768	0.00149238	0.00132836	0.00175664	0.0014798	0.00117592	0.00133679	0.00256108	0.00206428	0.00231134	0.00311885	0.00301243	0.00155459	0.00124722	0.00141694	0.00118934	0.00185462	0.00168191	0.00141351	0.000690049	0.00062455	0.000592447	0.000603181	0.000713166	0.000670178	0.00187832	0.0014601	0.00158284	0.00131565	0.00181583	0.00188975	0.00171971	0.00166771	0.0012774	0.000981455	0.000887625	0.00117775	0.0013597	0.00108383	0.00108695
0.0212117	0.00205123	0.0405524	0.0258702	0.00928662	0.00452147	0.00237577	0.0059888	0.00498851	0.0106262	0.00151501	0.00152663	0.00132033	0.00186391	0.00151301	0.00115761	0.0013409	0.00295972	0.00226859	0.00260834	0.00366148	0.0036244	0.00157681	0.0012217	0.00140255	0.00114419	0.00195137	0.00169495	0.00137623	0.000621704	0.000557828	0.000524176	0.000532761	0.000639509	0.000604538	0.00192432	0.00141752	0.00156318	0.00125173	0.00174309	0.00188483	0.00171489	0.00162138	0.00124593	0.000907352	0.000825422	0.00111233	0.00132271	0.00102233	0.00103615
0.0405316	0.00247291	0.0370476	0.0332503	0.014799	0.00682111	0.00308101	0.00751441	0.00667582	0.0136902	0.00135365	0.00138266	0.00117845	0.00163019	0.00134136	0.00105674	0.00122544	0.00244602	0.0019414	0.00219524	0.00291608	0.00290881	0.00138294	0.00109648	0.00124262	0.00103139	0.00167649	0.00147608	0.00122218	0.000585377	0.000528897	0.000498405	0.000505946	0.000600746	0.000570811	0.00179808	0.00136015	0.00148699	0.00121292	0.0017177	0.00180575	0.0016292	0.00157091	0.00117518	0.000883153	0.000791776	0.00107582	0.00125882	0.000983345	0.000985773
0.00624029	0.00139188	0.00896661	0.00688709	0.00396688	0.00260944	0.0015653	0.00299192	0.00263401	0.00427602	0.00186122	0.00171369	0.00187033	0.00233402	0.002	0.0014269	0.00152366	0.00396648	0.00288846	0.00336382	0.00647558	0.00511632	0.00237195	0.00176183	0.00216142	0.00172251	0.00296299	0.0028146	0.00224591	0.000856366	0.00075254	0.000716984	0.000740557	0.000914198	0.0008109	0.00176071	0.00132369	0.00145313	0.001177	0.0014567	0.00163223	0.00155697	0.00142782	0.00127007	0.000909283	0.000888489	0.00108202	0.00128768	0.00103202	0.00108128
0.0112077	0.00192141	0.0143991	0.0113912	0.00656688	0.00418024	0.00226691	0.00440892	0.00396501	0.0065885	0.00184615	0.0017648	0.00177067	0.00226755	0.00192664	0.00143546	0.00157254	0.00362703	0.00275063	0.00315511	0.00518434	0.00450523	0.00217092	0.00166583	0.00197882	0.00161257	0.00265969	0.00247603	0.00202208	0.000854975	0.000760229	0.000723466	0.00074324	0.000901563	0.0008175	0.00196429	0.00149119	0.00163061	0.0013314	0.00171649	0.00187543	0.00175734	0.00164354	0.00138156	0.0010143	0.00096279	0.0012115	0.00142693	0.00114001	0.00117507
0.0174465	0.00261988	0.0149464	0.0139909	0.0105223	0.00737332	0.00339115	0.0058918	0.00574254	0.00863554	0.00172479	0.00169205	0.00162805	0.00205552	0.00176791	0.00138026	0.00152414	0.00303131	0.00241947	0.0027126	0.00394822	0.00360116	0.00193345	0.00154102	0.00178312	0.00149459	0.0022984	0.00215521	0.00181599	0.000853257	0.000767902	0.000733485	0.000751404	0.000894309	0.000820733	0.00198441	0.00155505	0.00168244	0.00140556	0.00185282	0.00195615	0.00181185	0.00173702	0.00140494	0.00107578	0.000999209	0.00127495	0.00147068	0.00118992	0.00120736
0.0180357	0.00643208	0.0121472	0.0132933	0.0172368	0.0226186	0.00989431	0.00993571	0.0114844	0.011613	0.00263709	0.00264454	0.00250248	0.00298219	0.00266361	0.0022375	0.00244512	0.00386841	0.0033353	0.00360173	0.00456239	0.00431696	0.00283192	0.00240543	0.00267971	0.00235967	0.00319333	0.00307463	0.00273358	0.00153911	0.00141516	0.00136675	0.00139604	0.00160384	0.00149075	0.00316555	0.00267389	0.00282293	0.0024897	0.00322608	0.00323755	0.00300029	0.0029801	0.00238646	0.00198703	0.00181583	0.00228127	0.00251709	0.00212857	0.00211813
0.00930635	0.0036089	0.00817799	0.00806735	0.00794752	0.00799031	0.00466268	0.00554307	0.00576292	0.00661889	0.00274669	0.00260702	0.00286767	0.00312302	0.00289952	0.0023511	0.00243	0.00411682	0.00350186	0.00378678	0.00534094	0.00464573	0.00332872	0.00280599	0.00323596	0.0028574	0.00370608	0.00382348	0.00345023	0.00181206	0.00164375	0.0016152	0.00167567	0.00195407	0.00171485	0.00275047	0.00231804	0.00245209	0.00215555	0.00258617	0.00269611	0.00257404	0.00248511	0.00220003	0.00178995	0.00173202	0.00201991	0.0022465	0.00193667	0.00197882
0.00824401	0.0378651	0.00594057	0.00714535	0.0119826	0.0185065	0.0713703	0.0129328	0.0181119	0.0096059	0.00170315	0.00191424	0.00138318	0.00183278	0.00158	0.00148549	0.0017822	0.00209536	0.00196051	0.00205019	0.00200907	0.00219078	0.00145811	0.00130416	0.0013448	0.00121329	0.00161898	0.00143104	0.0012844	0.000886887	0.0008429	0.00079295	0.000787328	0.000869467	0.000897779	0.00294403	0.00271669	0.00278045	0.00261945	0.00390955	0.00340565	0.00298297	0.00327021	0.00211187	0.00199331	0.00158383	0.00230922	0.00239681	0.00202987	0.00187694
0.00416104	0.0176664	0.00338761	0.00387816	0.00541137	0.00672538	0.0155402	0.00640835	0.00765717	0.00496649	0.00132659	0.00151108	0.00106594	0.00139807	0.00121806	0.00118397	0.00142358	0.00152927	0.00146782	0.0015154	0.00142515	0.00157015	0.00110248	0.00100701	0.00102036	0.000933553	0.0012068	0.00106532	0.000967692	0.000715715	0.000687652	0.000645577	0.000637305	0.000693566	0.000731152	0.00232589	0.00225769	0.00227132	0.0022258	0.00319934	0.00272226	0.00240794	0.00268801	0.00174713	0.00174697	0.00135978	0.00197944	0.0019914	0.00173762	0.00158265
0.0106647	0.00453858	0.00855447	0.00881217	0.00974838	0.011073	0.00623171	0.00657144	0.00714685	0.00759755	0.00264106	0.00257205	0.00265115	0.00296944	0.00273037	0.00227664	0.00240093	0.00380982	0.00329841	0.00354383	0.00466699	0.00423972	0.00301621	0.00258145	0.00291033	0.00259109	0.00334633	0.00336002	0.00304129	0.0017106	0.00156811	0.00153354	0.00157939	0.00181521	0.00163729	0.00285254	0.00243696	0.00256512	0.00227926	0.00279568	0.00285421	0.00269805	0.00264572	0.00225876	0.00188213	0.00177917	0.0021236	0.00233627	0.00201693	0.00203407
0.00181283	0.00842965	0.0015835	0.00177926	0.00227129	0.00246428	0.00520886	0.002989	0.00328521	0.00229181	0.000715589	0.000836713	0.000555871	0.000745366	0.000644971	0.000642832	0.000790381	0.00079272	0.000774429	0.000793628	0.000712558	0.000803229	0.000567187	0.000522777	0.000521996	0.000479115	0.000619286	0.000537872	0.000488748	0.000373338	0.000360742	0.00033618	0.000329824	0.00035703	0.000385137	0.00135966	0.00136813	0.00135919	0.00136936	0.00200909	0.00164048	0.00143854	0.00165328	0.00102142	0.0010659	0.00079377	0.00120726	0.00118717	0.0010416	0.000927704
0.0035755	0.0238419	0.00328449	0.00370402	0.00448195	0.00420763	0.00901867	0.00709067	0.00715183	0.00506416	0.00141244	0.00171492	0.00103877	0.0014773	0.00124214	0.0012449	0.00160045	0.00156902	0.00153955	0.0015795	0.00135486	0.00158153	0.00105729	0.000966035	0.000958458	0.000870091	0.00116903	0.000985374	0.000883451	0.000658403	0.000633873	0.000584607	0.000571486	0.000623948	0.00068323	0.00318524	0.00320626	0.00318464	0.00319523	0.00542878	0.00409865	0.00343485	0.00413879	0.00220043	0.00228703	0.0015971	0.00270384	0.00266458	0.00223998	0.00194425
0.00141025	0.00751741	0.00126931	0.00142299	0.00175651	0.0017746	0.00373674	0.00250303	0.00263662	0.00187178	0.000581282	0.000693104	0.00043934	0.000604705	0.000517116	0.000519434	0.00065238	0.000638734	0.00062745	0.000642179	0.000561627	0.000644137	0.000446557	0.000411087	0.000408218	0.000373422	0.000489539	0.000419116	0.000378989	0.000288821	0.000279037	0.000258602	0.000253028	0.000274479	0.00029925	0.00119507	0.00121499	0.0012026	0.00121976	0.00188662	0.00148476	0.00128004	0.00150643	0.000872977	0.000920621	0.00066212	0.00105802	0.00103441	0.000895838	0.000785923
0.00132872	0.00475763	0.00120523	0.00132756	0.00160289	0.0016771	0.00309151	0.00208704	0.00220741	0.00165863	0.000631538	0.000741914	0.000489125	0.000650324	0.000566875	0.000575183	0.000706148	0.000676182	0.000668975	0.000681015	0.000601054	0.000679309	0.000494203	0.000460648	0.000455874	0.000421582	0.000535415	0.000465265	0.000425476	0.00033713	0.000327741	0.000305038	0.000298289	0.000320335	0.000349576	0.00118921	0.00123321	0.00121245	0.00125223	0.00175673	0.00143172	0.00127098	0.00146703	0.000926685	0.00100307	0.000740684	0.00111532	0.00107537	0.000965282	0.00085354
0.00142746	0.00528731	0.00130845	0.00143957	0.00171831	0.00175836	0.00324833	0.00229252	0.00239248	0.00180957	0.000692322	0.000819682	0.000530465	0.000712209	0.000618192	0.000629636	0.0007794	0.000737939	0.000731956	0.000744567	0.000650324	0.00073981	0.000535001	0.000498613	0.000492254	0.000454724	0.00058037	0.000501562	0.00045788	0.000362823	0.000352759	0.000327574	0.000319948	0.00034382	0.000376938	0.00134249	0.00140097	0.00137425	0.00142603	0.00203176	0.00163353	0.00144254	0.00168047	0.00103779	0.00113117	0.000823056	0.00126318	0.00121324	0.00108539	0.000953491
0.00177303	0.0142367	0.00149678	0.00172589	0.00233648	0.00253996	0.00670571	0.00327796	0.00373288	0.00234902	0.000567544	0.000665844	0.000436633	0.000598533	0.000510797	0.000500878	0.0006227	0.000651263	0.000628634	0.000648802	0.000586598	0.000665008	0.000449591	0.000408968	0.000411299	0.00037372	0.000496234	0.000427601	0.000384794	0.000282036	0.000270741	0.000251939	0.000247697	0.000270718	0.00028999	0.00112521	0.00109743	0.00110196	0.00108179	0.00169878	0.00137483	0.00118159	0.00136162	0.000802305	0.000807568	0.000599007	0.000937891	0.000940794	0.00080113	0.000715119
0.00222917	0.0131668	0.00187206	0.00214328	0.00289981	0.00329014	0.00809705	0.00380588	0.00438028	0.00283198	0.000743231	0.000863525	0.000580587	0.000781542	0.000673197	0.000660726	0.000811164	0.000847592	0.000818837	0.000843906	0.000771061	0.000865515	0.000597441	0.000545691	0.000549183	0.000501138	0.000656239	0.000570582	0.000515987	0.000382662	0.000367967	0.000343426	0.000337896	0.000368047	0.000392983	0.00140582	0.00137855	0.00138178	0.0013636	0.00205183	0.00169016	0.00147217	0.00167878	0.00103042	0.00104351	0.000786139	0.001196	0.00119545	0.0010325	0.000926871
0.00123192	0.00604934	0.00110103	0.00123244	0.00153115	0.00158354	0.00329304	0.00211248	0.00225284	0.00160208	0.000511289	0.000605543	0.000390289	0.000531333	0.000456844	0.000458641	0.000571322	0.000561012	0.000550865	0.000563576	0.000496702	0.000566144	0.000396764	0.000365955	0.000363729	0.000333473	0.000433855	0.000373482	0.000338621	0.000259519	0.000250942	0.000233005	0.000228113	0.000247001	0.000268636	0.00101889	0.00103621	0.00102556	0.00104124	0.001568	0.00125134	0.00108776	0.00126934	0.000756119	0.000798357	0.000581028	0.000910083	0.000889227	0.000776402	0.000684324
0.00165456	0.0122362	0.00143158	0.00163687	0.00214143	0.00224174	0.00547737	0.00307475	0.00338672	0.00221668	0.000572616	0.00067695	0.000436416	0.000601608	0.000512628	0.000506522	0.000633715	0.000648726	0.000629712	0.000648337	0.000578262	0.000659658	0.000447524	0.000408303	0.000408858	0.000371964	0.000493394	0.00042337	0.000381175	0.000282225	0.000271381	0.000252038	0.00024737	0.000269904	0.000290981	0.00116266	0.00114751	0.00114752	0.00113665	0.00179803	0.00143471	0.00122969	0.00143083	0.000829426	0.000845894	0.000618983	0.000982557	0.000978554	0.000834657	0.000739921
0.00448624	0.0702484	0.00349671	0.00419038	0.00642759	0.00755405	0.0312078	0.00900983	0.0115267	0.00603013	0.00105132	0.00121878	0.00081725	0.00112578	0.000954474	0.000913098	0.00113033	0.00126535	0.00119868	0.00124882	0.00116354	0.00130925	0.000853041	0.000764832	0.000778953	0.000701254	0.000950646	0.000820689	0.000732801	0.000512828	0.000488687	0.000455788	0.000450051	0.000496573	0.000523672	0.00204575	0.00191278	0.0019485	0.00185117	0.00297686	0.00246839	0.00210813	0.00238613	0.00141148	0.00135644	0.00102893	0.00159834	0.00164477	0.00137138	0.00124166
0.00436498	0.130752	0.00353882	0.00423232	0.00617194	0.00642658	0.0227827	0.00986279	0.0117633	0.00628845	0.00106845	0.00125778	0.000812362	0.0011438	0.000959963	0.000923316	0.00116232	0.00127981	0.0012173	0.00126734	0.00115421	0.00131915	0.000845313	0.000757115	0.000767597	0.000689191	0.000945282	0.000806177	0.00071702	0.000501326	0.000477744	0.000443715	0.00043719	0.000483016	0.000513672	0.0022186	0.00207611	0.0021142	0.00200702	0.00339492	0.00274054	0.00230254	0.00264955	0.00148766	0.00143221	0.00106182	0.00170986	0.00175882	0.0014472	0.00129768
0.0026706	0.00691897	0.00244223	0.00264658	0.0031213	0.00333734	0.00536415	0.00376929	0.00398427	0.00315646	0.00144125	0.00165951	0.00115153	0.00147174	0.00130985	0.00133705	0.00159633	0.00151223	0.0015032	0.00152362	0.00136471	0.00151582	0.00115837	0.00109277	0.0010797	0.00100987	0.00123985	0.00109671	0.00101511	0.000835849	0.000817491	0.00076554	0.000748867	0.000795738	0.000865993	0.00245335	0.00256507	0.00251567	0.00261915	0.00336224	0.00285223	0.00260281	0.00293075	0.00202963	0.00222345	0.00170939	0.0023965	0.0022969	0.00212923	0.00190997
0.00216	0.00673714	0.00195029	0.00213846	0.00258221	0.00276538	0.0048518	0.00322339	0.00343882	0.00261975	0.00105415	0.00122437	0.000830334	0.00108345	0.000953216	0.000966445	0.00116992	0.00112509	0.00111277	0.00113186	0.00101079	0.00113112	0.000838905	0.000784858	0.000777673	0.000722197	0.000904693	0.000793488	0.000729173	0.000584397	0.000569084	0.000531491	0.00052023	0.000556679	0.000604995	0.00188695	0.00195435	0.00192259	0.00198511	0.00268098	0.00223171	0.0020053	0.00228343	0.00150605	0.00162917	0.00122947	0.00178919	0.00172595	0.00156825	0.00139867
0.00236218	0.00524106	0.00215135	0.00231751	0.00272449	0.00297486	0.00445553	0.00313982	0.00334081	0.00269876	0.0013099	0.00148262	0.00107346	0.00133641	0.00120416	0.00122398	0.00143211	0.00137481	0.00136387	0.00138197	0.00126101	0.00138075	0.00108124	0.00102409	0.00101498	0.000954415	0.0011506	0.00103179	0.000961325	0.00080127	0.000784893	0.000739274	0.000724731	0.000766735	0.000827236	0.00208355	0.00216171	0.00212652	0.00220072	0.00272107	0.00236925	0.00219022	0.00242226	0.00176646	0.00191527	0.00152222	0.00204017	0.00196611	0.00184264	0.00167591
0.00158232	0.0029302	0.00149262	0.00157669	0.00176144	0.00185061	0.00251737	0.00200663	0.00207489	0.00178097	0.00107229	0.00120536	0.000889989	0.0010794	0.000988436	0.00102299	0.00117742	0.00108368	0.0010889	0.00109511	0.000989476	0.00107924	0.000886381	0.000853238	0.000837725	0.000797671	0.000931422	0.000841775	0.000793324	0.000699177	0.000691369	0.000652522	0.000637592	0.000665237	0.000725226	0.00160912	0.00170383	0.00166498	0.00175226	0.00202091	0.0017949	0.00169413	0.00185245	0.00144031	0.00160428	0.00130448	0.00165972	0.00157791	0.00152679	0.00139592
0.00185316	0.00345738	0.00171357	0.00182188	0.00208303	0.00225309	0.00308369	0.00232699	0.00244789	0.00206163	0.00114578	0.00127815	0.000960718	0.00116189	0.00106286	0.00108495	0.0012436	0.00118409	0.00117944	0.00119109	0.0010958	0.00118645	0.000964057	0.000921845	0.000912097	0.000865432	0.00101636	0.000923181	0.000868354	0.000747104	0.000735408	0.000696269	0.000682806	0.000716023	0.000770684	0.00170206	0.00177113	0.0017413	0.00180645	0.0021241	0.00189408	0.00177982	0.00193755	0.00149765	0.0016282	0.00133554	0.00170264	0.0016386	0.00156545	0.00144022
0.00143751	0.00259668	0.00135063	0.00142657	0.00159844	0.00169245	0.00227496	0.00179998	0.00186852	0.00160459	0.000963243	0.00107678	0.000805942	0.000970972	0.000891452	0.000918947	0.00105183	0.000978124	0.000980637	0.000987006	0.000898712	0.000975719	0.000804149	0.000773776	0.000761451	0.000725474	0.00084441	0.000766356	0.000723123	0.000636187	0.000628736	0.000594685	0.000581835	0.000606997	0.000658534	0.00142145	0.00149629	0.00146532	0.00153458	0.00176607	0.0015778	0.00149132	0.00162319	0.0012734	0.00140632	0.00115458	0.00145551	0.00138974	0.00134338	0.0012339
0.00349506	0.00867741	0.00303276	0.0033337	0.00417955	0.00488892	0.00793125	0.00470138	0.00523291	0.00395986	0.00155399	0.00174739	0.00128105	0.00160862	0.00143736	0.00142697	0.00167233	0.00170336	0.00166243	0.00169867	0.00159059	0.00173017	0.00130792	0.00122046	0.0012251	0.00114072	0.00140538	0.00126224	0.00116685	0.000923873	0.000897051	0.000846652	0.000834144	0.000892719	0.000946612	0.00249281	0.00250516	0.00249147	0.00251218	0.00326015	0.00284142	0.00259284	0.00285733	0.0020273	0.00210978	0.00168526	0.00229916	0.00226335	0.00206461	0.00189067
0.00202678	0.00394657	0.00184876	0.0019782	0.00230371	0.00253581	0.00355542	0.00256658	0.00273092	0.00225592	0.00116803	0.00130342	0.000977921	0.00119014	0.00108396	0.00109865	0.00126369	0.00122396	0.00121313	0.00122844	0.00113705	0.00123053	0.000985572	0.000937279	0.000930959	0.000879837	0.00104311	0.000946421	0.000887189	0.000748866	0.000734731	0.000695575	0.000683123	0.000719661	0.000770852	0.00175693	0.0018131	0.00178751	0.00184186	0.0022098	0.00196311	0.001834	0.00200008	0.0015207	0.00163535	0.0013358	0.00172553	0.00166986	0.0015793	0.00145268
0.00313515	0.00608117	0.00278762	0.00300689	0.00360736	0.00413279	0.00581333	0.00390908	0.00425332	0.00343361	0.00161773	0.00179034	0.00136891	0.00166202	0.00151151	0.00150888	0.00172825	0.00173868	0.00170615	0.00173591	0.00164017	0.0017604	0.00139144	0.00131298	0.00131545	0.00123782	0.0014786	0.00134852	0.00126077	0.00103461	0.00100987	0.000958912	0.000945358	0.00100195	0.00105882	0.00240432	0.00243413	0.00241578	0.00245077	0.00299517	0.00267673	0.00249025	0.00270029	0.00204444	0.00214291	0.00176727	0.00228544	0.00224082	0.00209172	0.0019372
0.00241748	0.00535204	0.0021536	0.00233572	0.00281835	0.00318775	0.00480802	0.00316795	0.0034404	0.00272204	0.0012243	0.0013741	0.00101435	0.00125738	0.00113288	0.00113703	0.0013231	0.00131173	0.00129053	0.00131269	0.00121969	0.0013252	0.00102879	0.000968746	0.000967007	0.000906622	0.00109775	0.000989608	0.00092061	0.000751487	0.000733312	0.000692734	0.00068128	0.000723802	0.000772037	0.00191586	0.00195396	0.00193373	0.00197344	0.00247054	0.00216742	0.0019988	0.00219592	0.00160397	0.00169998	0.00136743	0.00182487	0.00177934	0.00165124	0.0015128
0.00280494	0.00317929	0.00389928	0.00379953	0.00273683	0.00172385	0.00200433	0.00500423	0.00342884	0.00458734	0.00221365	0.00318707	0.00127971	0.00241011	0.00174915	0.00173304	0.00273021	0.00256602	0.00257532	0.002663	0.00179755	0.00249844	0.00129886	0.00113409	0.00110341	0.000953332	0.001522	0.00112656	0.000955321	0.000627149	0.000590421	0.000526854	0.000511278	0.000580855	0.000658631	0.0142732	0.0098811	0.0112649	0.00801627	0.0456256	0.0293905	0.0152452	0.0208689	0.0045469	0.00345849	0.00214878	0.00541172	0.00658627	0.00388087	0.0032712
0.00167805	0.00160004	0.00243885	0.00226332	0.00156192	0.0010107	0.00110225	0.00250266	0.00180114	0.00247912	0.00235937	0.00377707	0.00121632	0.00254245	0.00175504	0.00179234	0.0031323	0.00252277	0.00266637	0.00270582	0.00159307	0.00235555	0.00121016	0.00106033	0.00100825	0.000866638	0.00142524	0.00100905	0.000849513	0.000560827	0.000527081	0.000464289	0.000447966	0.00051161	0.000594801	0.0355089	0.015889	0.0211341	0.0107869	0.0480917	0.113824	0.0358713	0.0402434	0.00596685	0.00377043	0.00227953	0.00668292	0.00953071	0.00457369	0.00384248
0.00223849	0.0019803	0.00338724	0.00312337	0.00205891	0.00127712	0.00136836	0.00342743	0.00237125	0.00344446	0.00243916	0.00368284	0.00131161	0.00271368	0.00186812	0.00182017	0.0030364	0.00290006	0.00293697	0.00304754	0.00188012	0.00277792	0.0013331	0.00114573	0.00111054	0.000944914	0.00159159	0.00113207	0.000944653	0.000594914	0.000555782	0.000492554	0.000477776	0.000549252	0.00062508	0.0224099	0.0105842	0.0134674	0.00771269	0.0280085	0.0397013	0.019915	0.020763	0.00497723	0.00318495	0.00207933	0.00521851	0.00719488	0.00381201	0.00334029
0.000974981	0.000801768	0.00133054	0.00119818	0.000876586	0.000642325	0.000643367	0.00110097	0.000902168	0.00116133	0.0140111	0.0473215	0.00403076	0.00949128	0.00708908	0.0141808	0.0679243	0.00462389	0.00698841	0.00577743	0.0024168	0.00359996	0.00322544	0.00334288	0.0026086	0.00239154	0.00340025	0.00220463	0.00194921	0.00173482	0.00166251	0.00135001	0.00124434	0.00140815	0.00200554	0.0111216	0.0115135	0.0122378	0.0101004	0.00430783	0.00661609	0.00988965	0.00660286	0.06385	0.0118765	0.0239079	0.0135773	0.0212598	0.0222599	0.0600018
0.000853339	0.000750305	0.00112327	0.00102747	0.000780583	0.00058801	0.000600506	0.000973987	0.000812393	0.00101016	0.00855723	0.0169708	0.00332313	0.00598372	0.00514814	0.0106702	0.0236412	0.00325611	0.00459172	0.00390858	0.00189877	0.00263702	0.00262473	0.0028599	0.00221309	0.00211826	0.0026596	0.00185192	0.00169581	0.00179131	0.00177643	0.00142961	0.00129683	0.00141283	0.0021353	0.00739676	0.00932007	0.00902975	0.00928974	0.00370515	0.00515131	0.00728145	0.00546727	0.0366606	0.0171735	0.111749	0.0141291	0.0160696	0.0292877	0.102221
0.00271992	0.00174939	0.00465373	0.00394384	0.00230449	0.00139503	0.0013435	0.00338845	0.0023819	0.00381608	0.00422689	0.00631462	0.00212039	0.00511371	0.00319113	0.00283978	0.00485066	0.00605596	0.00592083	0.00636854	0.00345547	0.00576267	0.00221306	0.00181178	0.00178193	0.0014616	0.00277226	0.00184608	0.00148525	0.000832532	0.000763625	0.000674044	0.000657034	0.000774616	0.000866497	0.0246935	0.00906534	0.0120979	0.00649752	0.010962	0.019199	0.0159525	0.0117784	0.00612849	0.00321002	0.00248051	0.00498538	0.0075692	0.00408482	0.00399907
0.00224007	0.00131401	0.00388179	0.00319143	0.00184594	0.00114201	0.00105676	0.00249826	0.00182032	0.00290448	0.00552832	0.00817078	0.00255617	0.00719754	0.00407628	0.00339179	0.0059182	0.00902075	0.00881507	0.00970446	0.0043521	0.00824071	0.00269812	0.00213889	0.00210641	0.00168366	0.00350216	0.00218497	0.00171325	0.000895382	0.000811634	0.00071233	0.000695316	0.000833507	0.000928676	0.0182456	0.00708982	0.0093771	0.00515676	0.00658777	0.0113502	0.0113104	0.00775127	0.00603009	0.0028468	0.00244206	0.00425321	0.00665999	0.00373646	0.00392321
0.00198	0.00111905	0.0033319	0.00271881	0.00161382	0.00103589	0.000933798	0.00203219	0.00154147	0.00238626	0.00979964	0.0134891	0.00394525	0.0147022	0.00695757	0.00517021	0.00903795	0.0192615	0.0200374	0.0226272	0.00662928	0.0153414	0.00420006	0.00319071	0.00312222	0.00241007	0.00572739	0.00320796	0.00243378	0.00116923	0.00104375	0.000907931	0.000886982	0.00108628	0.0012087	0.0129404	0.00602723	0.00768721	0.00454716	0.0046864	0.00763702	0.00848479	0.0057675	0.00656544	0.00287563	0.00280351	0.00405591	0.00633951	0.00386008	0.0043936
0.000997821	0.000852826	0.00127487	0.00116992	0.000911739	0.000710047	0.000710087	0.00108329	0.000928535	0.00113208	0.0100328	0.011785	0.00560392	0.0068317	0.00737307	0.0173752	0.0162608	0.00379218	0.005204	0.00443632	0.00245772	0.00312446	0.00409253	0.0050587	0.00364628	0.00380312	0.0038017	0.0028661	0.00279655	0.00429199	0.00453451	0.00343248	0.00297007	0.00305794	0.00564018	0.00484853	0.00545757	0.00537022	0.00549405	0.00296695	0.00374973	0.00471058	0.00388148	0.0112716	0.00892229	0.0334452	0.00715468	0.00746531	0.010703	0.0167874
0.000782836	0.000638129	0.000990076	0.000906284	0.000710179	0.000560777	0.000547335	0.000816367	0.000708783	0.000862862	0.00754713	0.00687278	0.00590578	0.00531207	0.00660671	0.0140293	0.00885509	0.00307043	0.00410321	0.00352252	0.00213915	0.00256202	0.00409044	0.00561525	0.0038337	0.00432775	0.00355066	0.0028626	0.00294876	0.00669736	0.00761528	0.00526457	0.00430285	0.00420368	0.0100596	0.00286769	0.00300012	0.00300967	0.00296372	0.00185075	0.00227864	0.00273577	0.0023041	0.0052295	0.00413236	0.00962695	0.00358265	0.00381769	0.00476741	0.00659232
0.000937939	0.000721591	0.00123145	0.00110929	0.000836351	0.00064067	0.000615986	0.00097124	0.000827677	0.001042	0.0187991	0.0153866	0.0102028	0.0108026	0.0140905	0.0583272	0.0227591	0.00497828	0.00742772	0.00601096	0.00305445	0.00391952	0.0064236	0.00887284	0.00557447	0.00593877	0.00562445	0.00400576	0.00392984	0.00591035	0.00582143	0.00418225	0.00362612	0.00403624	0.00786723	0.00413046	0.00404274	0.00417755	0.0038294	0.00233472	0.00304717	0.00377795	0.00300508	0.00807698	0.00491552	0.0117784	0.00461126	0.00539122	0.00625331	0.0096324
0.000666097	0.000528426	0.000842512	0.00076901	0.000601167	0.000475558	0.000458483	0.000682584	0.000594328	0.000726131	0.00649023	0.00540931	0.00589533	0.00463634	0.00611445	0.0121302	0.00680724	0.00271139	0.00359632	0.00309135	0.00193582	0.00226828	0.00396959	0.00574874	0.00380444	0.00446695	0.00333678	0.00276163	0.00291545	0.00810955	0.00949305	0.00614354	0.00487311	0.00470168	0.0133108	0.00223597	0.00227185	0.0022991	0.00222191	0.00145138	0.00178158	0.0021131	0.00178298	0.00380664	0.00293518	0.00615036	0.00262552	0.00283953	0.0033882	0.00457875
0.000991535	0.000788866	0.00131904	0.00118908	0.000888323	0.000670095	0.000656573	0.00106373	0.000893994	0.00113199	0.020737	0.0278502	0.00716971	0.0115618	0.0117554	0.0438172	0.0515046	0.00511773	0.00786518	0.00632598	0.00289831	0.00397717	0.00502668	0.00601922	0.00418553	0.00412442	0.00480401	0.00323846	0.00301778	0.00347503	0.00339087	0.0026015	0.0023246	0.00259731	0.00429462	0.00599084	0.00606766	0.00626348	0.0057018	0.00305621	0.0041739	0.00546933	0.00415795	0.0155078	0.00768765	0.0230452	0.00724127	0.0088547	0.0107893	0.0200376
0.000796743	0.000602691	0.00102977	0.000929723	0.000709867	0.000552282	0.000524489	0.0008052	0.000694792	0.000866966	0.0115015	0.0082654	0.0104526	0.00757763	0.0111109	0.027061	0.0107119	0.00396804	0.00555246	0.00462714	0.0026879	0.00321839	0.0063141	0.00987821	0.00587905	0.00691642	0.00513947	0.00402233	0.00420338	0.00965327	0.00983401	0.00639654	0.00528904	0.00573501	0.0146975	0.00279761	0.00271106	0.0027944	0.00258748	0.00170764	0.00215423	0.00257766	0.00211816	0.00472433	0.00321954	0.0066052	0.00302096	0.00342988	0.00388049	0.00543011
0.000925971	0.000806295	0.0011952	0.00109651	0.000847721	0.000652268	0.000659654	0.00102822	0.000872401	0.00106951	0.00941275	0.0134734	0.00442858	0.00639998	0.00629698	0.0145668	0.0191617	0.00349982	0.00486717	0.00414034	0.00217107	0.00286229	0.00334134	0.00390674	0.00290319	0.00291234	0.00322252	0.00234519	0.00222474	0.00286544	0.00293562	0.00229279	0.00203034	0.00214588	0.0035862	0.00556466	0.00658073	0.00640603	0.00666731	0.00321104	0.00417619	0.00545692	0.00438121	0.016209	0.0119487	0.0771587	0.00922861	0.00965644	0.015461	0.0287605
0.000975312	0.000680811	0.00127981	0.00114061	0.000853032	0.000657977	0.000605342	0.000945531	0.000815236	0.00103839	0.0164277	0.00892668	0.0294817	0.0115535	0.0221168	0.0329178	0.0106254	0.00604259	0.00846835	0.00699596	0.00421931	0.00484489	0.0139538	0.0297829	0.0134724	0.0178688	0.00985541	0.00785324	0.00863496	0.0175997	0.0142063	0.00933553	0.00816111	0.0107031	0.0226264	0.00294049	0.00265653	0.00279704	0.0024741	0.00177965	0.00225444	0.00264004	0.00216042	0.00429708	0.00277102	0.00479652	0.00276529	0.0032529	0.00336126	0.00451052
0.0072241	0.00454395	0.0100357	0.011791	0.00727536	0.00316955	0.00321761	0.0250123	0.00993882	0.0224031	0.00109995	0.00133547	0.000761364	0.00126732	0.000964011	0.0008551	0.00115912	0.00161576	0.00144023	0.00156525	0.00137399	0.00172561	0.000822604	0.000688255	0.000713404	0.00060597	0.000982727	0.000774027	0.000649138	0.000377403	0.000349943	0.000320078	0.000316452	0.000364804	0.000384147	0.00288994	0.00209162	0.00231568	0.00181954	0.00385868	0.00353353	0.00272195	0.00291592	0.00142168	0.00109439	0.000827832	0.0014606	0.0017179	0.00120909	0.00112069
0.00440209	0.0110104	0.00495801	0.00537332	0.00496748	0.00341297	0.00506975	0.0105276	0.00769113	0.00763616	0.00199681	0.00262252	0.00130845	0.00213527	0.00167082	0.00165962	0.00235306	0.00230052	0.0022617	0.00233832	0.00181399	0.00229813	0.00133499	0.00118733	0.00117035	0.00103314	0.0015247	0.00120434	0.00104637	0.000722232	0.000686525	0.000622107	0.000606032	0.000676894	0.00075378	0.00701631	0.00640737	0.0066017	0.00598704	0.017943	0.0109177	0.00771713	0.0103184	0.00358489	0.00332593	0.00212565	0.00450855	0.0047621	0.00342824	0.00288942
0.00548662	0.00629999	0.00684227	0.00777896	0.00596927	0.00309624	0.00371357	0.0189935	0.00931137	0.0133784	0.00125047	0.00156509	0.000844028	0.00140981	0.0010761	0.000988116	0.00136719	0.00170193	0.00156822	0.00167745	0.00139865	0.00177423	0.000895226	0.000762868	0.00077768	0.000667945	0.00105579	0.00082915	0.000702472	0.000430004	0.000401583	0.000366051	0.000360225	0.00041153	0.000441153	0.00374561	0.00282088	0.00308693	0.00247679	0.00596816	0.00496547	0.00366227	0.00415511	0.00179533	0.00143634	0.00103581	0.00194153	0.00223954	0.00156525	0.00141337
0.00447037	0.00284424	0.00788299	0.00714986	0.00390989	0.00208006	0.00205879	0.00732223	0.00438129	0.00806303	0.0020703	0.0027075	0.00127165	0.00243039	0.00171971	0.00152798	0.00225806	0.00307302	0.00279393	0.00304335	0.00226049	0.00318303	0.00135855	0.00112403	0.00114277	0.000955481	0.00165911	0.00122036	0.00100364	0.000573086	0.000529237	0.000476714	0.000468338	0.000544894	0.000589116	0.00772545	0.00456056	0.00537186	0.00368737	0.00872967	0.00939276	0.00673593	0.00676784	0.00289157	0.00196756	0.00145773	0.0028297	0.0036215	0.00228095	0.00212181
0.00645467	0.0176733	0.00643889	0.00782598	0.00826501	0.0048793	0.00757113	0.029614	0.0172586	0.0146619	0.00130154	0.00160017	0.000912848	0.00143975	0.00113517	0.00106093	0.00142594	0.00169066	0.0015758	0.00166905	0.0014388	0.0017565	0.000961962	0.000833377	0.000847986	0.00073889	0.00111451	0.000899988	0.000774564	0.000494629	0.000464945	0.000426142	0.000419439	0.000474199	0.00050746	0.00349287	0.0028849	0.0030639	0.00262963	0.00584331	0.00460978	0.00352961	0.004107	0.00187921	0.00161488	0.00115988	0.00210413	0.00231995	0.00171028	0.00153047
0.0043878	0.00837066	0.00512606	0.00566772	0.00492654	0.00300682	0.00414336	0.0126157	0.00788666	0.0087405	0.00146714	0.00188979	0.00097063	0.00161075	0.00124156	0.0011868	0.00166993	0.00183098	0.00174726	0.0018359	0.0014652	0.00186392	0.00100884	0.00087841	0.000879663	0.000765836	0.00117103	0.000920507	0.000789629	0.000513382	0.000483634	0.00043937	0.000430132	0.000485997	0.000531366	0.00491828	0.00401276	0.00428642	0.00360482	0.0100548	0.00717255	0.00508977	0.00627115	0.00237241	0.00202225	0.00137341	0.00275571	0.00306622	0.00215315	0.00187953
0.00575926	0.00262744	0.0119613	0.0104888	0.00470535	0.00224383	0.00204044	0.00884441	0.0049044	0.0113212	0.00162718	0.00200666	0.00106515	0.00194457	0.00140226	0.0012013	0.00168706	0.00263133	0.00228362	0.0025343	0.00209198	0.00283374	0.00116394	0.000947675	0.000985383	0.00081801	0.00143309	0.0010762	0.000880006	0.000480203	0.000441073	0.000400284	0.000395613	0.000462939	0.000488674	0.0045632	0.00286597	0.0033117	0.0023784	0.00484111	0.00515163	0.0039888	0.00393958	0.00198748	0.0013762	0.00106972	0.00189848	0.00238101	0.00158222	0.00150349
0.00619572	0.00325535	0.0107434	0.0109494	0.00553579	0.00251695	0.00241005	0.0133548	0.00645552	0.0152881	0.0012632	0.00155024	0.000850025	0.00147711	0.00109656	0.000960047	0.0013264	0.0019259	0.00170064	0.00186327	0.0015865	0.00206133	0.00092202	0.000762715	0.000790831	0.000665078	0.00111593	0.000859752	0.000713045	0.00040374	0.000372876	0.000339686	0.000335668	0.000389486	0.00041116	0.00349643	0.00237184	0.00267869	0.00201679	0.00429945	0.00417989	0.00319506	0.00332014	0.0016103	0.00118211	0.000900652	0.00160769	0.00194748	0.00132995	0.00124346
0.00492085	0.0171337	0.00511815	0.00554782	0.00569794	0.00457254	0.00759386	0.00994351	0.00857193	0.00743107	0.00265569	0.00342345	0.00180833	0.00275489	0.00224722	0.00231455	0.00316637	0.00283391	0.00284583	0.00289786	0.0022893	0.00280278	0.00181477	0.00166012	0.00161819	0.00146058	0.00202047	0.00164128	0.00145783	0.00109197	0.00105186	0.000956731	0.000928637	0.00101762	0.00114651	0.00773958	0.00815996	0.00798447	0.00821204	0.0175061	0.0111783	0.00878477	0.0116798	0.00487691	0.00521023	0.00326399	0.00652383	0.00631659	0.00505785	0.00418189
0.00349184	0.00490989	0.00452224	0.00467616	0.00361871	0.00222781	0.0027878	0.00773976	0.00503314	0.00633972	0.00172462	0.002325	0.00107708	0.00188878	0.00141803	0.00137522	0.00202825	0.00209541	0.00203872	0.0021301	0.00158247	0.00209554	0.00110859	0.000965739	0.000955331	0.000828531	0.00129322	0.000989436	0.00084393	0.000550479	0.000518446	0.000467236	0.000455612	0.000516058	0.000573473	0.00741106	0.00574705	0.00626201	0.00499464	0.0184585	0.0121419	0.00777366	0.0100471	0.0030754	0.00252172	0.00164252	0.00363074	0.00416103	0.00273406	0.00234712
0.00389086	0.00373616	0.00569373	0.00565583	0.00376873	0.00213385	0.00238878	0.00797662	0.00482071	0.00733003	0.00178674	0.00238596	0.00110526	0.00201585	0.00147346	0.00137596	0.00203799	0.00235956	0.00223389	0.00237416	0.0017623	0.00239308	0.00115614	0.000984673	0.0009858	0.000841267	0.00137572	0.00103483	0.000868706	0.000533808	0.000498249	0.000448932	0.000439275	0.000503677	0.000552739	0.00752193	0.00504125	0.00573528	0.00419891	0.0128846	0.0110008	0.00723491	0.0082987	0.00288176	0.00215036	0.00148533	0.0031137	0.00378365	0.00241358	0.00214937
0.0147733	0.0057514	0.0169965	0.0249004	0.0156787	0.00531944	0.00473612	0.0794972	0.0206272	0.0885394	0.00112296	0.00131566	0.000815728	0.00129916	0.00100859	0.0008798	0.00115131	0.00169697	0.00148453	0.00162234	0.00153194	0.00184549	0.000891928	0.000742768	0.000780708	0.00066319	0.00106383	0.000858156	0.000721178	0.000411424	0.000380586	0.000350464	0.00034805	0.00040187	0.000415758	0.0025196	0.00187584	0.00205802	0.00165422	0.00315138	0.00294596	0.00236817	0.00249156	0.00134713	0.00104978	0.00082066	0.00136261	0.00158446	0.00115348	0.00108374
0.016495	0.00333662	0.0446555	0.0472314	0.0113681	0.00399212	0.0030125	0.0199404	0.0095675	0.0471858	0.00131782	0.00151477	0.000957498	0.0015727	0.00119474	0.00100009	0.00130515	0.0022079	0.00185256	0.00206979	0.00202216	0.00247183	0.00106905	0.00086628	0.000925044	0.000770567	0.00130598	0.0010361	0.000853153	0.000453224	0.000415191	0.000381852	0.000380451	0.000445479	0.000455295	0.00274346	0.0019174	0.00214532	0.00165613	0.00295434	0.00300468	0.00247376	0.00246964	0.00143824	0.00105436	0.000855423	0.00137738	0.00165556	0.00118529	0.00114098
0.00787633	0.0112293	0.00793403	0.0101559	0.0100477	0.00493998	0.00640274	0.0546327	0.0210821	0.0228066	0.00114072	0.00137973	0.000809162	0.00128294	0.00100483	0.000915699	0.00122033	0.00156456	0.00142632	0.00152769	0.00135677	0.00165089	0.000864054	0.000737892	0.000759596	0.000655774	0.00101171	0.000816296	0.000696538	0.000426863	0.000398858	0.000366211	0.000361655	0.000412071	0.000435483	0.00289283	0.00228304	0.00245971	0.00204989	0.00432487	0.00365501	0.00283926	0.00317557	0.00153969	0.00127063	0.000942689	0.00165629	0.00186821	0.00136655	0.00124602
0.00732156	0.00209255	0.0232623	0.0152445	0.00501729	0.00231292	0.00182894	0.00706294	0.00431047	0.0111901	0.00180648	0.00208954	0.00124349	0.00224921	0.00161606	0.00129894	0.00174617	0.00343037	0.00276017	0.00317255	0.0029248	0.00391615	0.00140746	0.0011057	0.00118511	0.00096224	0.00178121	0.00133738	0.00106966	0.000531763	0.000482623	0.00044004	0.000438007	0.000520629	0.00053444	0.00376876	0.0023662	0.00273486	0.00197275	0.00334836	0.00380422	0.00319362	0.00297835	0.00182965	0.00122427	0.00101977	0.00163974	0.00207683	0.00142353	0.00140361
0.00549828	0.00116291	0.0149591	0.00855385	0.00327364	0.00175745	0.00117587	0.00302419	0.00231212	0.00472831	0.00172009	0.00169956	0.00142962	0.00226445	0.00172086	0.00122216	0.00144462	0.00432584	0.00296332	0.00360817	0.00542012	0.0058201	0.00176923	0.00128902	0.00150416	0.00116893	0.00234496	0.00186608	0.00142779	0.00057113	0.000505357	0.000468183	0.000474701	0.000583231	0.000556051	0.00200924	0.00136413	0.00154405	0.00116959	0.00156846	0.00183351	0.00170442	0.00152569	0.00124509	0.000828232	0.000774569	0.00103978	0.00129672	0.000964869	0.00100386
0.00544999	0.00132089	0.00980555	0.00687464	0.00347461	0.00214434	0.00139573	0.00293899	0.00244449	0.00423713	0.00234621	0.002142	0.0022641	0.00307656	0.00251814	0.00171315	0.00186492	0.00595851	0.00399801	0.00484284	0.0104515	0.00830665	0.00294454	0.00208807	0.00258311	0.00198225	0.00388782	0.00342697	0.00259828	0.000917892	0.000801073	0.000753247	0.000774243	0.000968188	0.00087386	0.00215447	0.00154768	0.00172404	0.00135288	0.00166989	0.00193724	0.00185827	0.00166235	0.00150089	0.00102173	0.00100427	0.00123806	0.00151324	0.00118122	0.00125129
0.00459707	0.00123281	0.00963162	0.00641547	0.00299647	0.00177194	0.00123421	0.00281823	0.00223149	0.00405199	0.00269659	0.00250287	0.00237833	0.00368856	0.00281938	0.00187031	0.00212333	0.00809613	0.00503666	0.00636097	0.012611	0.0120966	0.00308743	0.00213747	0.00259346	0.00194686	0.00427042	0.0033759	0.00247981	0.000875538	0.000764176	0.000708212	0.000721951	0.000904824	0.000843509	0.00255557	0.00174023	0.00197093	0.0014923	0.00185985	0.00223412	0.002145	0.00187359	0.00168419	0.00109093	0.00106564	0.00135277	0.00170076	0.00128377	0.00136768
0.00374892	0.000464667	0.0387088	0.00954952	0.00180807	0.000753042	0.000475525	0.00166401	0.00114885	0.00333926	0.000347015	0.000369495	0.000271998	0.000432117	0.000330835	0.000256805	0.000317181	0.000691747	0.000532435	0.000616917	0.000729654	0.000834769	0.000318345	0.000246669	0.000275005	0.000222848	0.000400987	0.000323054	0.000258912	0.000121094	0.000109152	0.000101067	0.000101709	0.000121679	0.00011957	0.000534044	0.000369452	0.000415073	0.000318827	0.000482207	0.000529239	0.000466622	0.000439325	0.000308409	0.00021657	0.000189715	0.000275572	0.000336328	0.000247287	0.000247843
0.00322098	0.000437971	0.0251863	0.00756814	0.00161313	0.000695266	0.000445132	0.00150725	0.00104875	0.00290667	0.000354313	0.000375861	0.000277571	0.000443793	0.000338373	0.000260712	0.00032186	0.000721622	0.000550178	0.000640515	0.000764106	0.000877389	0.000326122	0.000251343	0.000280944	0.00022676	0.000412916	0.000331129	0.000264199	0.000122029	0.000109823	0.000101627	0.000102302	0.000122678	0.000120414	0.000536937	0.000368947	0.000415407	0.000317656	0.000476294	0.000527425	0.000466845	0.00043678	0.000309982	0.000215897	0.000190043	0.000274941	0.000336945	0.000247265	0.000248653
0.00713621	0.00121032	0.0318495	0.0137588	0.00389655	0.00184688	0.00121671	0.00369676	0.00265881	0.0064382	0.00125644	0.0013081	0.000992025	0.00160504	0.00121267	0.000908947	0.00111338	0.0027629	0.00203202	0.00240576	0.00301539	0.00346358	0.00118376	0.000894952	0.00101201	0.000805796	0.0015251	0.0012098	0.000950713	0.000419178	0.000375119	0.000346788	0.000349678	0.000422839	0.000412248	0.00176828	0.00119721	0.00135468	0.00102564	0.00148262	0.00168552	0.00151651	0.00139114	0.00103319	0.000702983	0.000631004	0.0008943	0.00110784	0.000812072	0.000826648
0.00734349	0.00129251	0.019547	0.0109626	0.0040873	0.00216401	0.00135969	0.00344121	0.00269865	0.00556493	0.00158118	0.0015589	0.00135776	0.0020354	0.00159371	0.00115345	0.00134248	0.00366269	0.00259874	0.00310264	0.00476352	0.00479391	0.00167139	0.00123777	0.00144736	0.00114047	0.00216569	0.00179584	0.00139876	0.000572209	0.000507632	0.000473216	0.000480981	0.000588024	0.000555356	0.00185322	0.00129757	0.00145463	0.00112478	0.00151586	0.00172798	0.00159934	0.00145659	0.00117687	0.00080715	0.000752187	0.00100246	0.00122936	0.000929918	0.00096132
0.0114473	0.00208347	0.0633984	0.0319226	0.00676272	0.00272666	0.00195128	0.00851607	0.00509474	0.0170013	0.00134937	0.00151229	0.000987991	0.00165989	0.00123961	0.00099573	0.00128744	0.00251724	0.00201652	0.00230625	0.00236012	0.00291628	0.00112703	0.000889086	0.000965118	0.000788957	0.0014096	0.00110205	0.000889565	0.000441499	0.000400849	0.000368408	0.000368217	0.000436703	0.00044092	0.00251996	0.00169175	0.0019168	0.00144322	0.00238512	0.00258886	0.00219946	0.00210051	0.00133273	0.00093227	0.000784505	0.00121681	0.00149726	0.00106621	0.00104997
0.00405226	0.00118817	0.00935076	0.00610412	0.00270853	0.00154625	0.0011362	0.00280062	0.00212014	0.00400432	0.00278637	0.00272084	0.0021815	0.00388546	0.00276624	0.00186341	0.00225005	0.00876992	0.00542808	0.00697762	0.00985144	0.0127898	0.00274233	0.00192118	0.0022391	0.00168631	0.00383237	0.00278115	0.00204705	0.000774161	0.00068016	0.00062286	0.000629156	0.000782441	0.000756974	0.00300368	0.00192962	0.00222328	0.00162237	0.00208482	0.00258033	0.00245594	0.00210699	0.00182473	0.00113615	0.00108549	0.00144735	0.0018672	0.00135548	0.00143922
0.00475338	0.00122771	0.00724777	0.00549884	0.00314861	0.00208594	0.00133306	0.00255372	0.00220981	0.00355976	0.00212127	0.00189511	0.00219981	0.0027187	0.00233282	0.00159843	0.00167809	0.00492526	0.0034379	0.00407027	0.00919528	0.0066134	0.00287932	0.00206724	0.00260677	0.0020267	0.00368662	0.00352166	0.0027299	0.000946725	0.000823771	0.000783467	0.000811553	0.00101733	0.000891066	0.00183053	0.0013606	0.00150007	0.00120407	0.00144858	0.0016571	0.00160156	0.00144507	0.00133998	0.000936608	0.000934615	0.0011142	0.00133982	0.00107284	0.00113868
0.00547413	0.00195459	0.0138452	0.00959401	0.00394685	0.0020484	0.0016807	0.00528361	0.00350007	0.00740646	0.00280569	0.0032808	0.00182115	0.0036197	0.00246475	0.00192536	0.00266688	0.00586263	0.00459574	0.00540258	0.00449506	0.0067007	0.002071	0.00159413	0.00170248	0.00135784	0.00269175	0.00191733	0.00150254	0.000719738	0.000649479	0.000587569	0.000583709	0.000700474	0.000725067	0.00578962	0.00334079	0.00395917	0.0027134	0.00431968	0.00537237	0.00464637	0.0040786	0.00267328	0.00166144	0.00141507	0.00226334	0.0029882	0.00198381	0.00199676
0.00274314	0.00122201	0.00501887	0.00383307	0.00209235	0.00130798	0.00108586	0.00241759	0.00185006	0.00304432	0.00772621	0.00754057	0.0046215	0.0127176	0.00707957	0.00433274	0.00572245	0.0417652	0.0216578	0.0326949	0.0162746	0.0521355	0.00565515	0.00381165	0.00418476	0.00303297	0.00859123	0.00483145	0.00341703	0.00129291	0.00112878	0.00100387	0.0010001	0.00125923	0.00128981	0.00643235	0.00370273	0.00442731	0.00299057	0.00335167	0.004695	0.00483331	0.003739	0.00391452	0.00207182	0.00208895	0.00271467	0.00379007	0.00261554	0.00292901
0.00459991	0.00152876	0.0111116	0.00740944	0.00320624	0.00176923	0.00138346	0.0037362	0.00267807	0.00524467	0.00334131	0.00358278	0.00228566	0.00458708	0.00307857	0.0022025	0.0028933	0.0091376	0.00626226	0.00783503	0.00741071	0.0116171	0.00272316	0.00198778	0.0021998	0.00169476	0.00371424	0.00257663	0.00194484	0.000825543	0.000734051	0.000665334	0.000665304	0.000814734	0.000821445	0.00476939	0.00283682	0.00333945	0.00232702	0.00320399	0.00408816	0.00378781	0.0032091	0.00253058	0.00152646	0.00139402	0.00201808	0.00267428	0.00184121	0.00192416
0.00331359	0.00117572	0.00676421	0.00478493	0.00235841	0.00141191	0.00109254	0.002552	0.00194794	0.00343893	0.00414336	0.00395308	0.00307163	0.00614661	0.00409856	0.00261157	0.00319064	0.0169263	0.00925179	0.0126995	0.0154934	0.0270551	0.00391056	0.00264491	0.00307124	0.00225087	0.00574621	0.00379618	0.00270631	0.000979235	0.000854905	0.000775378	0.000780853	0.000981159	0.000960692	0.00391902	0.00243274	0.00283623	0.00201958	0.00245439	0.00317749	0.00311491	0.00257539	0.00240831	0.00141847	0.00139214	0.00181828	0.0024077	0.00172605	0.00187289
0.0025557	0.00102716	0.00441902	0.00336805	0.00190124	0.00123639	0.00096783	0.00198271	0.00159074	0.00254248	0.00618564	0.00492593	0.00552212	0.0100175	0.00703584	0.00375915	0.00404985	0.0453705	0.016856	0.0258935	0.0838519	0.146424	0.00798564	0.00469658	0.0059663	0.00399661	0.0135927	0.00816737	0.00520904	0.00144828	0.00123052	0.00111661	0.00113573	0.00148334	0.00139131	0.00354678	0.00234943	0.00269551	0.00198649	0.0021474	0.00278291	0.00286244	0.00233843	0.00258663	0.00151096	0.00161168	0.00186261	0.002439	0.00184689	0.00208498
0.00104112	0.000594501	0.00135607	0.00118617	0.000873929	0.000680609	0.000570394	0.000882472	0.000777528	0.00101446	0.00489345	0.00309346	0.0151422	0.00539076	0.00770009	0.00461355	0.00306981	0.00559228	0.00548303	0.00539701	0.00711525	0.00540088	0.0208568	0.0205425	0.0394647	0.0496837	0.0140133	0.0368061	0.117408	0.00728789	0.0050232	0.00503258	0.00584426	0.0109537	0.00542108	0.00162753	0.00136157	0.00145726	0.00124832	0.00110832	0.00133712	0.00144765	0.00124003	0.00174207	0.00120134	0.00155966	0.00128452	0.00150934	0.00139696	0.00165302
0.00218229	0.00105644	0.0029685	0.0025149	0.00175066	0.00131689	0.0010407	0.00170226	0.00148656	0.00203912	0.00650946	0.00439726	0.0133845	0.00823857	0.00954436	0.00520127	0.00411265	0.0124364	0.00974324	0.0106578	0.0280001	0.0140659	0.024204	0.014172	0.0282675	0.0182628	0.0264796	0.0740438	0.0510005	0.00438639	0.00342645	0.0033233	0.00362513	0.0053899	0.00373095	0.00264637	0.00208913	0.00227319	0.00187858	0.00181525	0.00219199	0.00231026	0.00198178	0.00249249	0.00167121	0.00199004	0.00186729	0.00224472	0.00195457	0.00224934
0.000829243	0.000529328	0.00108455	0.000958335	0.000712418	0.000552792	0.000487859	0.000756555	0.000659274	0.000848199	0.00778363	0.00434426	0.0366994	0.00720164	0.0132815	0.00925271	0.00461704	0.00517493	0.00621222	0.00553115	0.00456141	0.00443527	0.0218597	0.0688486	0.0321258	0.099686	0.0120225	0.0140929	0.0211242	0.0203786	0.0115995	0.00954157	0.0100134	0.0210145	0.015019	0.00181918	0.00157481	0.0016733	0.00145441	0.00116858	0.00144391	0.00162318	0.00135988	0.00223942	0.00150151	0.00220429	0.00155435	0.0018271	0.00177618	0.00221754
0.000917414	0.000563681	0.0011832	0.00104604	0.000783791	0.000615238	0.000531209	0.000809827	0.00071329	0.00091492	0.00550619	0.00340044	0.0189696	0.00555187	0.00867376	0.00583837	0.0034979	0.00483857	0.00522419	0.00491051	0.0050974	0.00442529	0.0182602	0.0293461	0.0319732	0.0837199	0.0111612	0.018604	0.0379111	0.0160466	0.00948317	0.00938665	0.0112176	0.0280663	0.0104285	0.00165979	0.00142896	0.00151727	0.00132219	0.00111831	0.00135352	0.00148863	0.00127069	0.00190827	0.00132934	0.00182577	0.00138791	0.00161434	0.00154509	0.00186335
0.00138688	0.000756526	0.00179884	0.00156852	0.00115328	0.000900125	0.000737978	0.0011396	0.00100923	0.00132305	0.00497368	0.00331299	0.0124052	0.00566854	0.00740013	0.00449404	0.00323279	0.00656844	0.00602611	0.00613224	0.00966282	0.00667847	0.0182964	0.0151117	0.0283022	0.0266675	0.0146475	0.0397534	0.075572	0.00613577	0.00450188	0.00457776	0.00527086	0.00881027	0.00476892	0.0018923	0.00156894	0.00168196	0.00143609	0.00131986	0.00157662	0.00168405	0.00145553	0.00193765	0.00135175	0.00168957	0.00145963	0.00171248	0.00156236	0.00181706
0.000810213	0.000548495	0.001041	0.00093055	0.000706785	0.000555608	0.000500747	0.000758712	0.000664345	0.000838176	0.00730587	0.00444867	0.019826	0.00623585	0.0105934	0.010058	0.0049117	0.00423274	0.00520672	0.00459729	0.00356183	0.00362734	0.0120027	0.0268814	0.0146143	0.0269678	0.00786873	0.0082601	0.0109145	0.0647	0.0298867	0.01999	0.0187673	0.0350284	0.0477522	0.00188868	0.00169955	0.00178376	0.00159299	0.00123464	0.00151205	0.00171246	0.00144569	0.00247085	0.0017275	0.00266793	0.00173382	0.00199235	0.00202004	0.00254107
0.000424441	0.000330076	0.000530352	0.000484748	0.00038247	0.000306336	0.000291579	0.00042546	0.000374133	0.000454515	0.00332053	0.00262433	0.00385071	0.0025551	0.00347327	0.00543292	0.00312305	0.00163143	0.00206736	0.00181534	0.00125456	0.00139721	0.0026572	0.00399695	0.00269679	0.00338322	0.00215987	0.00193928	0.00215176	0.0102179	0.0146121	0.00806758	0.00577878	0.00494057	0.0217954	0.00120169	0.00119627	0.00121526	0.00116687	0.000814505	0.000980218	0.00113455	0.000974188	0.00184407	0.00146286	0.0026531	0.00133923	0.00144395	0.00165281	0.00211744
0.000894471	0.000624157	0.00106914	0.000980605	0.000796601	0.000665655	0.000593822	0.000815737	0.000742367	0.000890665	0.00302111	0.00233998	0.00500453	0.0028853	0.00367379	0.00342954	0.00245586	0.0025493	0.00271545	0.00259512	0.00261714	0.00241518	0.00461558	0.0058061	0.00552136	0.00720838	0.00377682	0.00466671	0.00596837	0.0167824	0.015216	0.0243141	0.0359086	0.0272463	0.0117933	0.00143233	0.00133273	0.00137544	0.00127873	0.00108433	0.00124169	0.00134233	0.00120201	0.00168126	0.00136339	0.00181587	0.00135362	0.00147339	0.00149707	0.00172275
0.000610886	0.000458631	0.000775742	0.000703269	0.000545136	0.000431082	0.000405787	0.000606078	0.000529326	0.000653257	0.00607596	0.0043735	0.00765996	0.0045177	0.00665265	0.0108602	0.0052627	0.0027159	0.00354696	0.00305912	0.00202994	0.00228153	0.00485364	0.00796961	0.00489667	0.00632399	0.0037996	0.00332294	0.00370375	0.0166896	0.0193529	0.0104092	0.00784499	0.00777723	0.0351293	0.00178513	0.00172618	0.00177341	0.00165872	0.00116151	0.00142401	0.00165861	0.00139952	0.00273334	0.00201435	0.00367256	0.00189354	0.00210237	0.00233873	0.00306822
0.000511328	0.000385297	0.000637415	0.000581183	0.000458194	0.000368324	0.000345289	0.00050169	0.000443082	0.000539812	0.00367205	0.00275613	0.00513385	0.00295219	0.00414862	0.00558739	0.00318076	0.00198035	0.00244519	0.00217118	0.00159974	0.00171714	0.0035779	0.00561562	0.00380961	0.00509895	0.00281003	0.00268504	0.00311786	0.0286631	0.0557952	0.0215665	0.0134512	0.0103554	0.104802	0.00129931	0.0012617	0.0012908	0.00122083	0.000891421	0.00106695	0.00121826	0.00105056	0.00186682	0.00146069	0.00244737	0.00137255	0.00149525	0.00164923	0.00206829
0.000531963	0.000371774	0.000648305	0.000590986	0.000471892	0.000387732	0.000348461	0.000491205	0.000442161	0.000536878	0.00229284	0.00170422	0.00410421	0.00212576	0.00285836	0.00273944	0.00181825	0.00176261	0.00194427	0.00182353	0.00172118	0.00162933	0.0035214	0.00490512	0.00427722	0.00608658	0.00274499	0.00331098	0.00435332	0.0293355	0.02389	0.0559589	0.163642	0.0581863	0.0159338	0.000957811	0.000890403	0.000920538	0.000852004	0.000699637	0.000814421	0.000892667	0.00078823	0.00116919	0.000923791	0.00129217	0.000912326	0.00100143	0.00102707	0.00120944
0.000362874	0.000277374	0.000454123	0.000414177	0.00032582	0.000260823	0.000246423	0.000360241	0.000316979	0.000386409	0.00285041	0.00217624	0.00360348	0.00221916	0.00309489	0.00459497	0.00256327	0.00143056	0.00180333	0.00158582	0.00111593	0.00122726	0.00246092	0.00381867	0.0025412	0.00328367	0.00196207	0.00179614	0.00202893	0.0120715	0.018164	0.0089536	0.00618691	0.00524297	0.0306003	0.000990441	0.000972338	0.000992122	0.000943403	0.000670368	0.000807292	0.000930382	0.000798126	0.00148112	0.00115608	0.00203434	0.00107329	0.0011669	0.00131106	0.00167155
0.000459207	0.000314279	0.0005652	0.000512602	0.000404817	0.000329881	0.000294593	0.000421252	0.000377621	0.000462894	0.00213812	0.00153799	0.00418646	0.00199103	0.00275617	0.00254606	0.00163762	0.00164438	0.00181825	0.00170093	0.00161286	0.00151376	0.00356375	0.0051615	0.0044697	0.0067485	0.00269315	0.00334186	0.00457036	0.0334381	0.0202848	0.0387892	0.105339	0.160759	0.0147961	0.00083588	0.000767859	0.000797322	0.000730616	0.00060051	0.000704578	0.000773951	0.000678678	0.00101664	0.000784342	0.00110212	0.000781045	0.00086619	0.000879895	0.00104376
0.00064233	0.000424285	0.000792981	0.000716098	0.000561856	0.000456784	0.000401702	0.000577794	0.000518307	0.000640098	0.00279819	0.00198294	0.00588419	0.00269315	0.00371745	0.00317212	0.00207788	0.00233714	0.00251606	0.00238257	0.0024172	0.00218229	0.00534903	0.00741485	0.00704024	0.0107874	0.00400709	0.00541439	0.00785565	0.0223978	0.0138314	0.019883	0.0341601	0.0983543	0.0117687	0.00109401	0.000988001	0.00103124	0.000934198	0.000786237	0.000922857	0.00100707	0.000882736	0.00128639	0.000977629	0.00133659	0.0009884	0.00110583	0.00110096	0.0012981
0.000951761	0.000647901	0.00113715	0.00104084	0.000843544	0.000705086	0.000621669	0.000855339	0.000779642	0.000938963	0.00302724	0.0023305	0.00514318	0.0029459	0.00372919	0.00334494	0.00242259	0.0026868	0.00281194	0.00270954	0.00285534	0.00257265	0.00491332	0.0059942	0.00596616	0.00769832	0.0040376	0.00518926	0.00673326	0.0138081	0.0118006	0.017187	0.0245615	0.0241164	0.00969553	0.00144495	0.00132991	0.00137705	0.00127088	0.00109615	0.00125448	0.0013495	0.00120887	0.00165802	0.00133168	0.00174221	0.00133576	0.00146206	0.00146596	0.00168014
0.00158627	0.000993419	0.0018703	0.00170712	0.00138644	0.00117003	0.000987356	0.00134881	0.00124287	0.00150617	0.00363065	0.00283888	0.00600351	0.00375905	0.00449307	0.00366439	0.00285633	0.00388061	0.00378696	0.0037768	0.00469135	0.00389649	0.00649193	0.00681	0.00784181	0.00891649	0.00568714	0.00795636	0.00995614	0.00798512	0.00668646	0.00793585	0.00968733	0.0120022	0.00621963	0.00191576	0.00171194	0.00178719	0.00161983	0.00148995	0.00168794	0.0017777	0.00160579	0.00202532	0.00160539	0.00196056	0.00166015	0.00183728	0.00176944	0.00198441
0.000735109	0.000474373	0.00092186	0.00082642	0.000637919	0.000512	0.000447837	0.000657977	0.000586171	0.000733604	0.00365167	0.00246522	0.00893229	0.00353973	0.00511664	0.00410608	0.00257652	0.00304193	0.00329607	0.00310489	0.00314346	0.00281424	0.00805963	0.0119408	0.0113405	0.0197901	0.00569062	0.00808012	0.0127462	0.0254726	0.0138751	0.0166863	0.0242772	0.105566	0.013207	0.0012928	0.00115001	0.00120712	0.00107954	0.000906291	0.00107632	0.00117955	0.00102345	0.00151795	0.0011178	0.00154129	0.00114106	0.001294	0.00127391	0.00151801
0.00142527	0.00087512	0.00172082	0.00155517	0.00123386	0.00102062	0.000860936	0.00121256	0.00110496	0.00136268	0.00387574	0.0029045	0.00714737	0.00402623	0.00500038	0.00391676	0.00292668	0.00411812	0.00404111	0.00401032	0.00501992	0.00409979	0.00782746	0.00838263	0.00997819	0.0118909	0.00657769	0.00993398	0.0134912	0.00942662	0.00739656	0.00879892	0.0111273	0.0158636	0.006946	0.00184606	0.00163088	0.00171045	0.00153401	0.00139172	0.00160009	0.00169851	0.00151541	0.00197336	0.00151963	0.00189763	0.00157775	0.001767	0.00169469	0.001928
0.00109595	0.000699345	0.00133864	0.00120923	0.000954008	0.000782323	0.000674586	0.000959796	0.000867697	0.00107058	0.00376813	0.00274506	0.00748735	0.00378291	0.00494938	0.00400681	0.00281637	0.00358023	0.00367211	0.00356317	0.00403259	0.00345293	0.00758332	0.00912896	0.00996013	0.0134702	0.00599047	0.0087396	0.0125921	0.0145532	0.0106127	0.0136536	0.0191949	0.0317929	0.00957004	0.0016294	0.00145508	0.00152241	0.00137231	0.00120016	0.00139375	0.00149955	0.00132653	0.00182343	0.0013963	0.00181942	0.0014309	0.00160135	0.00156387	0.00180918
0.0012846	0.000773811	0.00143651	0.00133175	0.00112859	0.000993776	0.000806343	0.00104264	0.000987386	0.00116824	0.00179334	0.00150256	0.00250381	0.0019125	0.00209576	0.0017177	0.001479	0.00214357	0.00199595	0.00204442	0.00272698	0.00223981	0.00280926	0.00267759	0.00312617	0.00316523	0.00269905	0.00345957	0.00377637	0.00245969	0.00217784	0.00237577	0.00265581	0.00309113	0.00211816	0.00116671	0.00103737	0.00108248	0.000982314	0.000965802	0.00106347	0.00109079	0.00100853	0.00114794	0.000935486	0.00105969	0.000983977	0.0010805	0.00101699	0.00110333
0.00199725	0.000907072	0.00229646	0.00205909	0.00163269	0.00136923	0.000988701	0.00139687	0.00131159	0.00166697	0.00185413	0.00155296	0.00246869	0.00213872	0.00218247	0.00160601	0.00146811	0.00287609	0.00240406	0.00259302	0.00455039	0.00326753	0.00309433	0.00253295	0.00325898	0.00287382	0.00330789	0.00423059	0.00401135	0.00156546	0.00134926	0.00137224	0.00148578	0.00186151	0.00138882	0.00128014	0.00106663	0.00113584	0.000984778	0.00104576	0.00116412	0.00116864	0.00107181	0.0011325	0.000866475	0.00093431	0.000956863	0.0010885	0.00096239	0.00103715
0.00188861	0.000818427	0.00226405	0.00198965	0.00151108	0.00122415	0.000881238	0.00130445	0.00120535	0.00157976	0.00189212	0.00155375	0.00258188	0.00222968	0.00226864	0.00160283	0.00145796	0.00314757	0.00255369	0.00278892	0.00545232	0.0036562	0.00336314	0.00263934	0.00352867	0.003005	0.00367576	0.00483751	0.00443586	0.00148316	0.00126226	0.00127163	0.00137604	0.00176539	0.00131229	0.00124915	0.00102261	0.00109554	0.000937218	0.000994609	0.00112178	0.00112927	0.00102519	0.00109456	0.000816513	0.000885672	0.000909235	0.00104708	0.000915567	0.0009937
0.00122399	0.00075187	0.00138991	0.00128347	0.00107543	0.000935813	0.000771206	0.00101116	0.000949997	0.00112994	0.00197617	0.00162841	0.00287355	0.00208683	0.00234017	0.00192418	0.00161414	0.00228043	0.00215433	0.00218899	0.00285336	0.00235442	0.00318734	0.00311768	0.00361951	0.00377265	0.00298871	0.00391627	0.00442434	0.00307632	0.00270325	0.00301469	0.00343241	0.00400542	0.00259422	0.00121741	0.00108669	0.00113313	0.00102994	0.000991652	0.00109985	0.00113699	0.00104512	0.00122553	0.000994716	0.00115114	0.00103927	0.00114169	0.00108402	0.00118628
0.0012466	0.000751092	0.00143388	0.00131592	0.00108726	0.00093501	0.000767515	0.00102469	0.000957156	0.00115119	0.00213422	0.00173029	0.00321762	0.00226531	0.00256741	0.00207006	0.00171345	0.00249119	0.00234442	0.00238415	0.00317434	0.00257521	0.00361511	0.00351993	0.00416727	0.00435492	0.00336404	0.00455467	0.00523237	0.00337904	0.00291765	0.00326098	0.00375194	0.00451814	0.00280667	0.00126499	0.00112123	0.00117221	0.00105916	0.00101598	0.00113464	0.00117615	0.00107503	0.0012749	0.00102058	0.00119066	0.00106946	0.00118202	0.00111834	0.00123088
0.00115262	0.000654595	0.00132486	0.00121024	0.000992713	0.000851109	0.000679477	0.000915986	0.000857213	0.00104208	0.00173396	0.00141027	0.00257154	0.00188286	0.00208738	0.00163095	0.00137992	0.00217798	0.00199017	0.00205303	0.00294072	0.00230106	0.00299888	0.00277632	0.00340804	0.00339674	0.00287801	0.00393718	0.00435035	0.00230401	0.00197738	0.00214422	0.0024244	0.00299304	0.00194487	0.00105705	0.00092226	0.000968797	0.000866058	0.000851415	0.000950517	0.000977989	0.000894207	0.00103196	0.000815447	0.000932779	0.000866165	0.000964829	0.000897078	0.000982709
0.00153279	0.000937986	0.00169182	0.00157785	0.00135596	0.00120869	0.000982664	0.00124792	0.00118898	0.00139181	0.00201128	0.00170884	0.00272579	0.00213871	0.00232053	0.00192838	0.00168192	0.00238974	0.00222974	0.0022837	0.00299725	0.00249606	0.00303304	0.00289492	0.00333584	0.0033654	0.00293415	0.00366812	0.0039534	0.00268247	0.00240293	0.00260763	0.0028882	0.00330174	0.00233905	0.00135605	0.00121193	0.00126213	0.00115049	0.00113769	0.00124459	0.00127253	0.0011828	0.00132923	0.00109541	0.00122934	0.00115068	0.0012575	0.00118542	0.00127886
0.0029978	0.00100269	0.00369226	0.00313877	0.00222363	0.00170389	0.00111673	0.00178684	0.00163931	0.00229571	0.00175792	0.00151905	0.00207102	0.00214346	0.00200658	0.00141454	0.00138905	0.00335698	0.00255958	0.00289253	0.00605929	0.00414139	0.00269015	0.00202665	0.00261345	0.00212713	0.00318043	0.00355285	0.00297189	0.00104288	0.000903287	0.000882772	0.000930887	0.00116874	0.000957385	0.0013632	0.00107607	0.0011648	0.00097364	0.00110808	0.00124309	0.00122142	0.00111544	0.0010946	0.000802998	0.000827814	0.000921492	0.00107593	0.000904465	0.000964808
0.00414638	0.00123593	0.00487497	0.004184	0.0030007	0.00230366	0.00142227	0.00227355	0.00211543	0.00297842	0.0017125	0.00153106	0.00189675	0.00207306	0.00189695	0.00137874	0.00139565	0.00319667	0.00246528	0.00278101	0.00526467	0.00391292	0.00239505	0.00183978	0.00229303	0.00188845	0.00283319	0.00299869	0.00252119	0.00097725	0.000856756	0.000833403	0.000872078	0.00107539	0.000908723	0.0014682	0.00115919	0.00125373	0.00104964	0.00123429	0.00136421	0.00132239	0.00122234	0.00114596	0.000852213	0.000856343	0.000984029	0.00114383	0.000954444	0.00100515
0.00308915	0.0010207	0.00360376	0.0031293	0.00230985	0.00182079	0.00116306	0.00179918	0.00168009	0.00230287	0.00154062	0.00135648	0.00177291	0.00185213	0.00173097	0.00125525	0.00124477	0.00279919	0.00218352	0.00244554	0.004673	0.00338884	0.00224778	0.00173652	0.00218774	0.00181498	0.0026193	0.00288177	0.00245952	0.000938864	0.000820069	0.000803346	0.000845407	0.00104678	0.000865843	0.00125756	0.00100328	0.0010819	0.00091186	0.00104943	0.00116225	0.00113526	0.00104712	0.00100705	0.00075231	0.000766805	0.000861131	0.000997114	0.00084147	0.000890622
0.012665	0.00311114	0.0111603	0.0106561	0.00929471	0.00794577	0.00402995	0.00581992	0.00585914	0.00767173	0.00231873	0.00221974	0.0023219	0.00272038	0.00242808	0.00190455	0.00202871	0.00386857	0.00314814	0.00348444	0.00520465	0.00452646	0.00275779	0.0022323	0.00260681	0.00222146	0.00319766	0.00316003	0.00272936	0.0012997	0.00116892	0.00113067	0.00116684	0.00138535	0.00123726	0.00243896	0.00196878	0.00211112	0.00179988	0.00225879	0.00238355	0.00224549	0.0021505	0.00183153	0.00143099	0.00136199	0.00165937	0.00188864	0.00157155	0.0016056
0.00327264	0.00122023	0.00422244	0.00355714	0.00247985	0.00188304	0.00130955	0.00211748	0.00190958	0.00267141	0.0028877	0.00237983	0.00371077	0.00356643	0.00344142	0.00231216	0.00218209	0.005724	0.00429122	0.00486439	0.0118245	0.00712777	0.00505344	0.00367072	0.00500337	0.0039701	0.00599444	0.00728257	0.00598644	0.00176723	0.00150258	0.00147282	0.00156751	0.00202596	0.00159567	0.0019592	0.00154179	0.00167233	0.0013919	0.0015242	0.00174371	0.00174189	0.00156548	0.0016257	0.00116723	0.00124253	0.00133194	0.00156718	0.00132637	0.00143904
0.00396461	0.00126402	0.00538276	0.00437749	0.0028489	0.00205771	0.00137021	0.00236314	0.00210286	0.00310316	0.00258609	0.00220677	0.00300782	0.0032585	0.00297502	0.00200864	0.00199058	0.00558991	0.00402492	0.00466704	0.0115482	0.00726318	0.00403933	0.00289866	0.00381594	0.00298273	0.00500615	0.00539264	0.00426509	0.00135305	0.00116362	0.00112335	0.00117929	0.00150107	0.00124729	0.00194667	0.00149403	0.00163218	0.00133702	0.00152633	0.00174534	0.00171857	0.00154742	0.00152826	0.00108406	0.00112025	0.00126038	0.0014974	0.00123619	0.00132793
[truncated: 128 more columns]
